# Supplementary material for: Synthesis and crystal structure of Na4Ni7(AsO4)6
Source: Acta Crystallogr E Crystallogr Commun. 2016 Apr 5;72(Pt 5):632–4. doi: 10.1107/S2056989016005417 (PMC4908513; doi:10.1107/S2056989016005417)
Supplement: Supplementary file 1 [file e-72-00632-sup1.cif]

##############################################################################
#                                                                            #
# This CIF contains the data in a paper accepted for publication in          #
# Acta Crystallographica Section E. It conforms to the requirements of       #
# Notes for Authors for Acta Crystallographica Section E, and has been       #
# peer reviewed under the auspices of the IUCr Commission on Journals.       #
#                                                                            #
# Full details of the Crystallographic Information File format               #
# are given in the paper "The Crystallographic Information File (CIF):       #
# a New Standard Archive File for Crystallography" by S. R. Hall, F. H.      #
# Allen and I. D. Brown [Acta Cryst. (1991), A47, 655-685].                  #
#                                                                            #
# The current version of the core CIF dictionary is obtainable from          #
# ftp://ftp.iucr.org/pub/cif_core.dic.                                       #
#                                                                            #
# Software is freely available for graphical display of the structure(s)     #
# in this CIF. For information consult the CIF software page                 #
# http://www.iucr.org/resources/cif/software.                                #
#                                                                            #
# This file may be used for bona fide research purposes within the           #
# scientific community so long as proper attribution is given to the journal # 
# article from which it was obtained.                                        #
#                                                                            #
##############################################################################
data_global
_audit_creation_method     'Jana2006 Version : 23/03/2015'
_journal_date_recd_electronic     2016-03-02
_journal_date_accepted     2016-03-31
_journal_name_full     'Acta Crystallographica, Section E'
_journal_year     2016
_journal_volume     72
_journal_issue      5
_journal_page_first     632
_journal_page_last     634
_journal_paper_category     GI
_journal_paper_doi     10.1107/S2056989016005417
_journal_coeditor_code     VN2109
_publ_contact_author_name
;
R\'enald David
;
_publ_contact_author_address
;
Laboratoire de R\'eactivit\'e et Chimie des Solides,
Universit\'e de Picardie Jules Verne,
CNRS UMR 7314,
33 rue Saint Leu,
80039 Amiens,
France
;
_publ_contact_author_email     renald.david@u-picardie.fr
_publ_contact_author_fax     ?
_publ_contact_author_phone     ?
_publ_section_title
;
Synthesis and crystal structure of Na~4~Ni~7~(AsO~4~)~6~
;
_publ_section_title_footnote     .
loop_
    _publ_author_name
    _publ_author_footnote
    _publ_author_address
    'David, R\'enald' .
;
Laboratoire de R\'eactivit\'e et Chimie des Solides
Universit\'e de Picardie Jules Verne, CNRS UMR 7314,
33 rue Saint Leu, 80039 Amiens,
France
;
_publ_section_synopsis
;
The structure of Na~4~Ni~7~(AsO~4~)~6~ is made of layers of Ni octahedra and As
tetrahedra assembled in sheets parallel to the <i>bc</i> plane. These layers
are interconnected by corner-sharing between Ni octahedra and As tetrahedra.
This linkage creates tunnels running along the <i>c</i> axis in which the Na
atoms are located.
;
data_I
_database_code_depnum_ccdc_archive     'CCDC 1471603'
_chemical_name_systematic
;
Tetrasodium heptanickel hexaarsenate
;
_chemical_name_common     ?
_chemical_formula_moiety     ?
_chemical_formula_sum     'As6 Na4 Ni7 O24'
_chemical_formula_structural     ?
_chemical_formula_analytical     ?
_chemical_formula_iupac     'Na4 Ni7 (As O4)6'
_chemical_formula_weight     1336.3
_chemical_melting_point     ?
_symmetry_cell_setting     monoclinic
_symmetry_space_group_name_H-M     'C 2/m'
_symmetry_space_group_name_Hall     '-C 2y'
loop_
    _space_group_symop_id
    _space_group_symop_operation_xyz
    1 x,y,z
    2 -x,y,-z
    3 -x,-y,-z
    4 x,-y,z
    5 x+1/2,y+1/2,z
    6 -x+1/2,y+1/2,-z
    7 -x+1/2,-y+1/2,-z
    8 x+1/2,-y+1/2,z
_cell_length_a     14.5383(11)
_cell_length_b     14.5047(11)
_cell_length_c     10.6120(8)
_cell_angle_alpha     90
_cell_angle_beta     118.299(2)
_cell_angle_gamma     90
_cell_volume     1970.3(3)
_cell_formula_units_Z     4
_cell_measurement_reflns_used     38754
_cell_measurement_theta_min     2.12
_cell_measurement_theta_max     33.28
_cell_measurement_temperature     293
_cell_special_details     ?
_exptl_crystal_description     irregular
_exptl_crystal_colour     brown
_exptl_crystal_size_max     0.07
_exptl_crystal_size_mid     0.06
_exptl_crystal_size_min     0.04
_exptl_crystal_size_rad     ?
_exptl_crystal_density_diffrn     4.5047
_exptl_crystal_density_meas     ?
_exptl_crystal_density_method     ?
_exptl_crystal_F_000     2520
_exptl_absorpt_coefficient_mu     16.759
_exptl_absorpt_correction_type     multi-scan
_exptl_absorpt_process_details
;
(<i>SADABS</i>; Bruker, 2015)
;
_exptl_absorpt_correction_T_min     0.6403
_exptl_absorpt_correction_T_max     0.7466
_exptl_special_details     ?
_diffrn_ambient_temperature     293
_diffrn_radiation_type     'Mo K\a'
_diffrn_radiation_wavelength     0.71073
_diffrn_radiation_source     'X-ray tube'
_diffrn_radiation_monochromator     ?
_diffrn_measurement_device_type     'Bruker D8 Venture'
_diffrn_measurement_device     ?
_diffrn_measurement_method     'phi scan'
_diffrn_detector_area_resol_mean     ?
_diffrn_reflns_number     48075
_diffrn_reflns_av_R_equivalents     0.0361
_diffrn_reflns_theta_min     2.12
_diffrn_reflns_theta_max     33.27
_diffrn_reflns_theta_full     32.91
_diffrn_measured_fraction_theta_max     0.96
_diffrn_measured_fraction_theta_full     0.98
_diffrn_reflns_limit_h_min     -21
_diffrn_reflns_limit_h_max     20
_diffrn_reflns_limit_k_min     -22
_diffrn_reflns_limit_k_max     21
_diffrn_reflns_limit_l_min     -16
_diffrn_reflns_limit_l_max     16
_diffrn_reflns_reduction_process     ?
_diffrn_standards_number     ?
_diffrn_standards_interval_count     ?
_diffrn_standards_interval_time     ?
_diffrn_standards_decay_%     ?
loop_
    _refln_index_h
    _refln_index_k
    _refln_index_l
    _refln_observed_status
    _refln_F_squared_meas
    _refln_F_squared_calc
    2 0 0 o 317746. 313705.
    4 0 0 o 46230. 38663.
    6 0 0 o 3371. 1270.
    8 0 0 o 160915. 145464.
    10 0 0 o 9526. 7395.
    12 0 0 o 51559. 47761.
    14 0 0 o 31403. 29846.
    16 0 0 o 27682. 30297.
    18 0 0 o 17247. 20498.
    1 1 0 < 28. 3.
    3 1 0 o 867. 1241.
    5 1 0 o 406. 369.
    7 1 0 o 4196. 4350.
    9 1 0 o 3007. 2983.
    11 1 0 o 4112. 3848.
    13 1 0 o 657. 605.
    15 1 0 o 4168. 4093.
    17 1 0 < 322. 94.
    19 1 0 < -364. 730.
    0 2 0 o 112644. 106724.
    2 2 0 o 39809. 37197.
    4 2 0 o 419731. 376941.
    6 2 0 o 6924. 6250.
    8 2 0 o 7050. 7205.
    10 2 0 o 2714. 2146.
    12 2 0 o 39543. 38555.
    14 2 0 o 57406. 56920.
    16 2 0 o 3147. 2742.
    18 2 0 o 6518. 6871.
    1 3 0 o 1413. 1639.
    3 3 0 o 6099. 7260.
    5 3 0 o 1385. 1589.
    7 3 0 o 392. 470.
    9 3 0 o 12491. 12113.
    11 3 0 < 70. 30.
    13 3 0 o 336. 523.
    15 3 0 o 10882. 10915.
    17 3 0 < -42. 63.
    0 4 0 o 27444. 25053.
    2 4 0 o 52440. 49753.
    4 4 0 o 560. 174.
    6 4 0 o 9414. 8590.
    8 4 0 o 14729. 12408.
    10 4 0 o 3287. 3303.
    12 4 0 o 19275. 17127.
    14 4 0 o 1189. 1273.
    16 4 0 o 3441. 2389.
    18 4 0 < 1077. 1636.
    1 5 0 o 9470. 10289.
    3 5 0 o 4336. 4544.
    5 5 0 o 2420. 2820.
    7 5 0 o 210. 209.
    9 5 0 o 322. 261.
    11 5 0 o 2644. 2953.
    13 5 0 o 1105. 1072.
    15 5 0 o 34718. 33648.
    17 5 0 o 1679. 2206.
    0 6 0 o 1045950. 992658.
    2 6 0 o 51027. 55074.
    4 6 0 o 755. 482.
    6 6 0 o 15582. 16595.
    8 6 0 o 44117. 43174.
    10 6 0 o 573. 520.
    12 6 0 o 35165. 34890.
    14 6 0 o 29095. 29138.
    16 6 0 o 22758. 22889.
    18 6 0 o 16981. 20178.
    1 7 0 o 266. 300.
    3 7 0 o 5120. 5622.
    5 7 0 o 3665. 3625.
    7 7 0 o 11064. 11288.
    9 7 0 o 3637. 3640.
    11 7 0 o 727. 865.
    13 7 0 o 1734. 1784.
    15 7 0 o 1567. 1383.
    17 7 0 < -266. 243.
    0 8 0 o 55783. 56062.
    2 8 0 o 13484. 13505.
    4 8 0 o 476521. 421439.
    6 8 0 o 5092. 4731.
    8 8 0 o 210. 163.
    10 8 0 o 2224. 2469.
    12 8 0 o 30717. 29907.
    14 8 0 o 52552. 49568.
    16 8 0 o 21233. 23225.
    18 8 0 o 17359. 19141.
    1 9 0 o 13148. 13498.
    3 9 0 o 15610. 15791.
    5 9 0 o 196. 135.
    7 9 0 o 1581. 1473.
    9 9 0 o 21345. 21305.
    11 9 0 o 3917. 3886.
    13 9 0 o 993. 692.
    15 9 0 o 3833. 4677.
    17 9 0 < 1916. 2066.
    0 10 0 o 593739. 536158.
    2 10 0 o 74639. 75622.
    4 10 0 o 22856. 24097.
    6 10 0 o 615. 421.
    8 10 0 o 1986. 1361.
    10 10 0 o 4560. 4149.
    12 10 0 < -84. 13.
    14 10 0 < 84. 8.
    16 10 0 o 18576. 21815.
    1 11 0 o 14631. 14760.
    3 11 0 o 12561. 13091.
    5 11 0 o 224. 223.
    7 11 0 < 56. 151.
    9 11 0 o 3371. 3219.
    11 11 0 < -14. 42.
    13 11 0 < -28. 2.
    15 11 0 o 24199. 25487.
    0 12 0 o 165238. 161931.
    2 12 0 o 33543. 32920.
    4 12 0 o 6700. 7121.
    6 12 0 o 7008. 6318.
    8 12 0 o 3917. 4156.
    10 12 0 o 727. 872.
    12 12 0 < 238. 91.
    14 12 0 < 112. 338.
    16 12 0 o 7092. 8916.
    1 13 0 < 14. 19.
    3 13 0 o 993. 959.
    5 13 0 o 1049. 1326.
    7 13 0 < 266. 67.
    9 13 0 o 1832. 2084.
    11 13 0 < 392. 662.
    13 13 0 < 14. 510.
    15 13 0 o 5581. 6105.
    0 14 0 o 33067. 30623.
    2 14 0 o 14575. 15764.
    4 14 0 o 145151. 142193.
    6 14 0 o 2238. 2011.
    8 14 0 o 6392. 5651.
    10 14 0 < -70. 89.
    12 14 0 o 21653. 20391.
    14 14 0 o 7455. 15794.
    1 15 0 o 4532. 4652.
    3 15 0 o 4812. 4698.
    5 15 0 o 2014. 2075.
    7 15 0 o 3749. 4143.
    9 15 0 o 9190. 9032.
    11 15 0 o 12127. 12236.
    13 15 0 < 1329. 2679.
    0 16 0 o 262271. 240712.
    2 16 0 o 22185. 24494.
    4 16 0 o 12617. 14539.
    6 16 0 o 8854. 9446.
    8 16 0 o 10771. 9868.
    10 16 0 < 587. 527.
    12 16 0 o 15400. 12684.
    1 17 0 o 1679. 1551.
    3 17 0 < 378. 404.
    5 17 0 o 671. 882.
    7 17 0 < 266. 261.
    9 17 0 < 727. 191.
    11 17 0 < 42. 3.
    0 18 0 o 6798. 5832.
    2 18 0 o 7386. 8380.
    4 18 0 o 39669. 37481.
    6 18 0 o 1888. 1496.
    8 18 0 < 797. 681.
    10 18 0 < 587. 153.
    1 19 0 < 350. 154.
    3 19 0 < -84. 0.
    5 19 0 o 1203. 1159.
    7 19 0 < 70. 38.
    9 19 0 < 713. 1071.
    0 20 0 < -280. 352.
    2 20 0 o 4420. 5276.
    4 20 0 o 14869. 16190.
    6 20 0 o 2588. 1261.
    8 20 0 < 462. 1447.
    1 21 0 < -182. 152.
    3 21 0 < -923. 87.
    5 21 0 < -1399. 136.
    -20 0 1 o 5819. 5712.
    -18 0 1 < -462. 508.
    -16 0 1 o 38830. 39596.
    -14 0 1 < 126. 24.
    -12 0 1 < 210. 254.
    -10 0 1 o 2867. 2353.
    -8 0 1 o 11036. 11945.
    -6 0 1 o 12491. 15236.
    -4 0 1 o 1287. 1977.
    -2 0 1 o 1259. 2164.
    2 0 1 o 3833. 4496.
    4 0 1 o 5231. 5412.
    6 0 1 o 15484. 16138.
    8 0 1 o 27108. 27520.
    10 0 1 < 112. 79.
    12 0 1 o 11610. 12856.
    14 0 1 < 420. 380.
    16 0 1 < 657. 678.
    18 0 1 o 21429. 21992.
    -19 1 1 < 560. 195.
    -17 1 1 o 1888. 2083.
    -15 1 1 o 17037. 16263.
    -13 1 1 o 14184. 15374.
    -11 1 1 o 5987. 5810.
    -9 1 1 o 59084. 52797.
    -7 1 1 o 7973. 8400.
    -5 1 1 o 103020. 94565.
    -3 1 1 o 27654. 27510.
    -1 1 1 o 15135. 13425.
    1 1 1 o 2350. 2324.
    3 1 1 o 64777. 59982.
    5 1 1 o 1637. 1117.
    7 1 1 o 153390. 136898.
    9 1 1 o 16967. 17477.
    11 1 1 o 4238. 4264.
    13 1 1 o 3427. 3392.
    15 1 1 < 56. 8.
    17 1 1 o 2042. 1689.
    -20 2 1 o 5203. 5054.
    -18 2 1 o 1133. 988.
    -16 2 1 o 560. 822.
    -14 2 1 o 7847. 8094.
    -12 2 1 o 40900. 40145.
    -10 2 1 < 56. 12.
    -8 2 1 < -14. 28.
    -6 2 1 o 364. 330.
    -4 2 1 o 1357. 1512.
    -2 2 1 o 1441. 1907.
    0 2 1 o 420. 456.
    2 2 1 o 1217. 1706.
    4 2 1 o 9735. 9828.
    6 2 1 o 10365. 10605.
    8 2 1 o 1035. 1081.
    10 2 1 o 951. 899.
    12 2 1 o 1273. 1420.
    14 2 1 o 4518. 4428.
    16 2 1 o 3259. 3465.
    18 2 1 o 4532. 4554.
    -19 3 1 o 48048. 51649.
    -17 3 1 o 108139. 100180.
    -15 3 1 o 24646. 23153.
    -13 3 1 o 17051. 17954.
    -11 3 1 o 99929. 99475.
    -9 3 1 o 144731. 139443.
    -7 3 1 o 11484. 10173.
    -5 3 1 o 14212. 14435.
    -3 3 1 o 126. 215.
    -1 3 1 o 161027. 139916.
    1 3 1 o 120840. 114878.
    3 3 1 o 1317750. 1240270.
    5 3 1 o 120001. 115293.
    7 3 1 o 20408. 19781.
    9 3 1 o 75842. 72114.
    11 3 1 o 162286. 150656.
    13 3 1 o 26381. 26352.
    15 3 1 o 29206. 30306.
    17 3 1 o 20072. 19325.
    -18 4 1 < 587. 897.
    -16 4 1 < 42. 45.
    -14 4 1 < 224. 268.
    -12 4 1 o 1888. 2058.
    -10 4 1 o 699. 729.
    -8 4 1 < 70. 59.
    -6 4 1 o 2168. 2243.
    -4 4 1 o 3805. 4563.
    -2 4 1 o 1832. 1484.
    0 4 1 o 7735. 10379.
    2 4 1 o 615. 1107.
    4 4 1 o 7316. 8661.
    6 4 1 < 42. 2.
    8 4 1 o 392. 326.
    10 4 1 o 923. 818.
    12 4 1 o 5791. 6160.
    14 4 1 o 1189. 1142.
    16 4 1 o 2098. 1810.
    18 4 1 < 1958. 1607.
    -19 5 1 < 1832. 2728.
    -17 5 1 o 1273. 1358.
    -15 5 1 o 93089. 91317.
    -13 5 1 o 114378. 109466.
    -11 5 1 o 102321. 97623.
    -9 5 1 o 159517. 147801.
    -7 5 1 o 7274. 7530.
    -5 5 1 o 11050. 11490.
    -3 5 1 o 50454. 46584.
    -1 5 1 o 157279. 143870.
    1 5 1 o 12995. 9925.
    3 5 1 o 3161. 4910.
    5 5 1 o 32480. 31338.
    7 5 1 o 431733. 385097.
    9 5 1 o 4896. 5343.
    11 5 1 o 532. 297.
    13 5 1 o 7553. 8188.
    15 5 1 < 322. 764.
    17 5 1 o 11358. 11815.
    -18 6 1 < 350. 165.
    -16 6 1 o 17764. 17960.
    -14 6 1 < 126. 30.
    -12 6 1 o 2979. 3198.
    -10 6 1 o 741. 805.
    -8 6 1 o 490. 644.
    -6 6 1 o 7428. 7962.
    -4 6 1 o 1301. 1457.
    -2 6 1 o 266. 201.
    0 6 1 o 3441. 4050.
    2 6 1 o 280. 365.
    4 6 1 o 6840. 7559.
    6 6 1 o 3651. 3092.
    8 6 1 o 2322. 2220.
    10 6 1 o 560. 500.
    12 6 1 o 12002. 11936.
    14 6 1 o 1986. 1449.
    16 6 1 o 1077. 1007.
    18 6 1 o 14338. 14406.
    -19 7 1 o 5497. 11326.
    -17 7 1 o 7036. 7129.
    -15 7 1 o 560. 534.
    -13 7 1 o 13680. 13613.
    -11 7 1 < 84. 168.
    -9 7 1 o 3385. 2786.
    -7 7 1 o 15582. 15171.
    -5 7 1 o 35599. 32827.
    -3 7 1 o 32088. 29837.
    -1 7 1 o 29906. 28958.
    1 7 1 o 476. 408.
    3 7 1 o 91690. 83654.
    5 7 1 o 7595. 7535.
    7 7 1 o 9847. 9395.
    9 7 1 o 6015. 6585.
    11 7 1 o 30549. 29241.
    13 7 1 o 2602. 2617.
    15 7 1 o 1399. 1275.
    17 7 1 < 1986. 2295.
    -18 8 1 < 1287. 4223.
    -16 8 1 o 1637. 1920.
    -14 8 1 o 5749. 5656.
    -12 8 1 o 66987. 65641.
    -10 8 1 o 4210. 4295.
    -8 8 1 o 2042. 2476.
    -6 8 1 o 5917. 5589.
    -4 8 1 o 17289. 18828.
    -2 8 1 o 7553. 7648.
    0 8 1 o 8938. 9582.
    2 8 1 o 4700. 4880.
    4 8 1 o 22115. 21772.
    6 8 1 o 19429. 19138.
    8 8 1 o 2084. 2367.
    10 8 1 o 448. 486.
    12 8 1 o 6588. 5996.
    14 8 1 o 1944. 2085.
    16 8 1 < 727. 249.
    -17 9 1 o 27500. 24637.
    -15 9 1 o 3427. 4287.
    -13 9 1 o 643. 604.
    -11 9 1 o 58315. 55385.
    -9 9 1 o 6183. 7263.
    -7 9 1 o 24954. 23978.
    -5 9 1 o 7651. 6312.
    -3 9 1 o 140. 72.
    -1 9 1 o 64078. 57042.
    1 9 1 o 58847. 57516.
    3 9 1 o 283770. 265992.
    5 9 1 o 32536. 32646.
    7 9 1 o 6868. 6709.
    9 9 1 o 48370. 48492.
    11 9 1 o 36130. 37785.
    13 9 1 o 7651. 6997.
    15 9 1 o 9512. 9168.
    -16 10 1 o 7903. 8851.
    -14 10 1 < 196. 734.
    -12 10 1 < -196. 27.
    -10 10 1 o 685. 784.
    -8 10 1 o 4056. 4236.
    -6 10 1 o 3749. 3907.
    -4 10 1 o 2644. 2660.
    -2 10 1 o 3595. 3471.
    0 10 1 o 126. 178.
    2 10 1 o 2140. 2098.
    4 10 1 o 168. 126.
    6 10 1 o 2420. 2367.
    8 10 1 o 490. 509.
    10 10 1 o 1581. 1484.
    12 10 1 o 4168. 3845.
    14 10 1 < 364. 11.
    16 10 1 < 98. 287.
    -17 11 1 o 6308. 5313.
    -15 11 1 o 49377. 53319.
    -13 11 1 o 64204. 64576.
    -11 11 1 o 37837. 37957.
    -9 11 1 o 29136. 28598.
    -7 11 1 o 5329. 4690.
    -5 11 1 o 21821. 20589.
    -3 11 1 o 4014. 3924.
    -1 11 1 o 169280. 154749.
    1 11 1 o 2182. 1732.
    3 11 1 o 226812. 211561.
    5 11 1 o 5259. 5624.
    7 11 1 o 351303. 322302.
    9 11 1 o 23793. 24603.
    11 11 1 < 252. 229.
    13 11 1 o 11834. 13341.
    15 11 1 < 462. 347.
    -16 12 1 < 755. 1473.
    -14 12 1 < -70. 115.
    -12 12 1 < 154. 16.
    -10 12 1 o 2364. 2773.
    -8 12 1 o 6518. 6444.
    -6 12 1 o 6574. 7095.
    -4 12 1 o 1329. 1315.
    -2 12 1 o 2434. 2446.
    0 12 1 o 14631. 14190.
    2 12 1 o 5483. 5454.
    4 12 1 o 8854. 8918.
    6 12 1 o 3805. 3878.
    8 12 1 < 42. 306.
    10 12 1 o 1581. 1401.
    12 12 1 o 8840. 9341.
    14 12 1 o 7735. 8732.
    -15 13 1 o 6434. 8996.
    -13 13 1 o 12337. 12181.
    -11 13 1 o 26815. 27871.
    -9 13 1 o 10463. 10129.
    -7 13 1 o 25248. 24017.
    -5 13 1 o 615. 264.
    -3 13 1 o 8295. 8758.
    -1 13 1 o 64554. 64840.
    1 13 1 o 3119. 3036.
    3 13 1 o 362115. 334580.
    5 13 1 o 4140. 4407.
    7 13 1 o 7707. 9969.
    9 13 1 o 7483. 7317.
    11 13 1 o 66204. 63420.
    13 13 1 < 210. 1458.
    15 13 1 o 13848. 14362.
    -14 14 1 o 1245. 1795.
    -12 14 1 o 24535. 23561.
    -10 14 1 o 5203. 4986.
    -8 14 1 o 1846. 1805.
    -6 14 1 o 3917. 3841.
    -4 14 1 o 532. 374.
    -2 14 1 o 1539. 1542.
    0 14 1 o 1553. 1510.
    2 14 1 o 4784. 4793.
    4 14 1 o 5343. 5171.
    6 14 1 o 10113. 9909.
    8 14 1 < 140. 61.
    10 14 1 < 154. 28.
    12 14 1 o 1301. 1699.
    14 14 1 < 532. 27.
    -15 15 1 < 2644. 6023.
    -13 15 1 o 3049. 3899.
    -11 15 1 o 1762. 1955.
    -9 15 1 o 3749. 4029.
    -7 15 1 o 5791. 5515.
    -5 15 1 o 7414. 7281.
    -3 15 1 o 4658. 4640.
    -1 15 1 o 490. 230.
    1 15 1 o 4280. 4963.
    3 15 1 o 14365. 14061.
    5 15 1 o 24059. 24590.
    7 15 1 o 24814. 21925.
    9 15 1 o 8463. 8322.
    11 15 1 o 4056. 3901.
    13 15 1 o 5917. 6469.
    -14 16 1 < -420. 1455.
    -12 16 1 < 308. 814.
    -10 16 1 < 392. 851.
    -8 16 1 o 6336. 6304.
    -6 16 1 < 56. 29.
    -4 16 1 < 28. 138.
    -2 16 1 < 126. 54.
    0 16 1 o 1105. 1523.
    2 16 1 o 3581. 4381.
    4 16 1 < 266. 297.
    6 16 1 < 238. 4.
    8 16 1 o 2714. 3201.
    10 16 1 < 238. 168.
    12 16 1 < 448. 1708.
    -13 17 1 o 5511. 9938.
    -11 17 1 o 21247. 25139.
    -9 17 1 o 34130. 31892.
    -7 17 1 < 336. 152.
    -5 17 1 o 10854. 9906.
    -3 17 1 o 6197. 6799.
    -1 17 1 o 6281. 6717.
    1 17 1 < 224. 250.
    3 17 1 o 22282. 22726.
    5 17 1 o 7707. 8411.
    7 17 1 o 58133. 59710.
    9 17 1 o 8812. 9286.
    11 17 1 < -853. 62.
    -10 18 1 < 294. 499.
    -8 18 1 o 3399. 3763.
    -6 18 1 o 2056. 2246.
    -4 18 1 < 84. 499.
    -2 18 1 < 378. 417.
    0 18 1 o 2630. 2337.
    2 18 1 o 4966. 5612.
    4 18 1 o 825. 1059.
    6 18 1 < 126. 270.
    8 18 1 < 587. 258.
    -9 19 1 o 14016. 13534.
    -7 19 1 o 11442. 13891.
    -5 19 1 < 532. 1081.
    -3 19 1 < -154. 143.
    -1 19 1 o 19639. 22195.
    1 19 1 o 8938. 9222.
    3 19 1 o 175854. 175368.
    5 19 1 o 9288. 8032.
    7 19 1 o 6602. 6977.
    9 19 1 o 6644. 8379.
    -8 20 1 < 1469. 478.
    -6 20 1 < 266. 8.
    -4 20 1 o 1595. 3155.
    -2 20 1 < -14. 671.
    0 20 1 < 406. 497.
    2 20 1 o 2406. 2187.
    4 20 1 o 2168. 1838.
    6 20 1 < 629. 414.
    -5 21 1 < 476. 1531.
    -3 21 1 < -322. 243.
    -1 21 1 o 20548. 21202.
    3 21 1 o 11442. 15981.
    5 21 1 < 2350. 3781.
    -20 0 2 o 16254. 16670.
    -18 0 2 o 1651. 1560.
    -16 0 2 o 101118. 95790.
    -14 0 2 o 181268. 170689.
    -12 0 2 < 140. 51.
    -10 0 2 o 3175. 3405.
    -8 0 2 o 552783. 511345.
    -6 0 2 o 121036. 134491.
    -4 0 2 o 32620. 28304.
    -2 0 2 o 10197. 11608.
    0 0 2 o 6714. 8800.
    2 0 2 o 221720. 193705.
    4 0 2 o 135458. 119095.
    6 0 2 o 915710. 845877.
    8 0 2 o 8127. 9421.
    10 0 2 o 78024. 79553.
    12 0 2 o 7232. 8265.
    14 0 2 o 126408. 119520.
    16 0 2 o 17555. 19399.
    18 0 2 o 39026. 38283.
    -19 1 2 o 5036. 5488.
    -17 1 2 < 560. 511.
    -15 1 2 o 615. 560.
    -13 1 2 o 8798. 9076.
    -11 1 2 < 84. 124.
    -9 1 2 o 7777. 7542.
    -7 1 2 o 154. 189.
    -5 1 2 o 168. 284.
    -3 1 2 o 98. 141.
    -1 1 2 o 657. 912.
    1 1 2 o 196. 407.
    3 1 2 o 490. 910.
    5 1 2 o 713. 954.
    7 1 2 < 28. 64.
    9 1 2 o 8966. 9710.
    11 1 2 < 112. 114.
    13 1 2 < 42. 119.
    15 1 2 o 951. 844.
    17 1 2 < -126. 6.
    -20 2 2 < 56. 32.
    -18 2 2 o 5581. 5135.
    -16 2 2 o 3385. 2991.
    -14 2 2 < 70. 63.
    -12 2 2 o 131779. 125570.
    -10 2 2 o 189534. 172045.
    -8 2 2 o 70960. 65148.
    -6 2 2 o 16604. 16164.
    -4 2 2 o 27178. 24450.
    -2 2 2 o 1720. 1844.
    0 2 2 o 38760. 38605.
    2 2 2 o 16436. 14124.
    4 2 2 o 83255. 75762.
    6 2 2 o 269908. 248027.
    8 2 2 < 112. 1.
    10 2 2 o 154229. 142206.
    12 2 2 o 5120. 5083.
    14 2 2 < 126. 17.
    16 2 2 o 8952. 8638.
    18 2 2 < 769. 622.
    -19 3 2 < 378. 225.
    -17 3 2 o 10952. 10863.
    -15 3 2 o 1119. 1147.
    -13 3 2 o 13498. 13694.
    -11 3 2 o 294. 392.
    -9 3 2 o 4770. 4051.
    -7 3 2 o 1553. 2277.
    -5 3 2 o 13876. 18433.
    -3 3 2 o 1203. 2347.
    -1 3 2 o 4742. 7050.
    1 3 2 o 9106. 11334.
    3 3 2 o 1651. 2095.
    5 3 2 o 3287. 3121.
    7 3 2 o 4224. 4349.
    9 3 2 o 3511. 3771.
    11 3 2 o 19163. 18172.
    13 3 2 o 3217. 3580.
    15 3 2 o 3231. 3411.
    17 3 2 < -14. 60.
    -20 4 2 < 2322. 2079.
    -18 4 2 < 252. 123.
    -16 4 2 o 1707. 1656.
    -14 4 2 o 4532. 3314.
    -12 4 2 o 9316. 9543.
    -10 4 2 o 64540. 61871.
    -8 4 2 o 10589. 10523.
    -6 4 2 < 70. 36.
    -4 4 2 o 14995. 13699.
    -2 4 2 o 15610. 15351.
    0 4 2 o 65980. 60473.
    2 4 2 o 29290. 28470.
    4 4 2 o 9708. 10880.
    6 4 2 o 32158. 30062.
    8 4 2 o 25234. 24652.
    10 4 2 o 252. 74.
    12 4 2 o 3147. 3827.
    14 4 2 o 3945. 5007.
    16 4 2 o 5875. 5675.
    -19 5 2 o 4658. 5936.
    -17 5 2 o 2364. 2595.
    -15 5 2 < 140. 190.
    -13 5 2 o 3693. 3440.
    -11 5 2 o 3245. 3146.
    -9 5 2 o 98712. 99814.
    -7 5 2 o 4574. 4002.
    -5 5 2 o 14142. 17679.
    -3 5 2 o 294. 822.
    -1 5 2 o 19988. 24598.
    1 5 2 o 1790. 1307.
    3 5 2 o 17219. 20015.
    5 5 2 < 112. 74.
    7 5 2 o 22296. 21953.
    9 5 2 o 17750. 17584.
    11 5 2 o 490. 632.
    13 5 2 < -42. 47.
    15 5 2 o 10966. 9866.
    17 5 2 < -238. 3.
    -20 6 2 < -14. 7716.
    -18 6 2 < 168. 298.
    -16 6 2 o 58567. 56360.
    -14 6 2 o 74093. 71579.
    -12 6 2 o 1175. 994.
    -10 6 2 o 1147. 755.
    -8 6 2 o 483725. 452648.
    -6 6 2 o 314795. 294688.
    -4 6 2 o 1707. 1579.
    -2 6 2 o 16771. 12010.
    0 6 2 o 5567. 6004.
    2 6 2 o 77562. 67435.
    4 6 2 o 5245. 5814.
    6 6 2 o 144759. 137892.
    8 6 2 o 993. 819.
    10 6 2 o 29402. 30812.
    12 6 2 o 16044. 16855.
    14 6 2 o 91634. 87330.
    16 6 2 o 12295. 12758.
    -19 7 2 < -1161. 1323.
    -17 7 2 o 1986. 2245.
    -15 7 2 o 1790. 2021.
    -13 7 2 < 42. 22.
    -11 7 2 < 140. 142.
    -9 7 2 o 518. 390.
    -7 7 2 o 937. 1138.
    -5 7 2 o 2826. 2956.
    -3 7 2 o 1049. 1366.
    -1 7 2 o 2756. 2748.
    1 7 2 o 4448. 4492.
    3 7 2 o 741. 853.
    5 7 2 o 1483. 1653.
    7 7 2 o 993. 969.
    9 7 2 < 28. 32.
    11 7 2 < 238. 22.
    13 7 2 < -266. 105.
    15 7 2 < 224. 2.
    17 7 2 < 923. 5.
    -18 8 2 o 6532. 7601.
    -16 8 2 o 2336. 3086.
    -14 8 2 o 1902. 1981.
    -12 8 2 o 190346. 189236.
    -10 8 2 o 295506. 276818.
    -8 8 2 o 62441. 56989.
    -6 8 2 o 52314. 48667.
    -4 8 2 o 59714. 53067.
    -2 8 2 o 13037. 10470.
    0 8 2 o 14505. 13734.
    2 8 2 o 40159. 36771.
    4 8 2 o 29109. 28172.
    6 8 2 o 247709. 234331.
    8 8 2 < 98. 18.
    10 8 2 o 209159. 193188.
    12 8 2 o 6728. 6686.
    14 8 2 < 322. 403.
    16 8 2 o 8379. 9154.
    -17 9 2 o 15708. 15872.
    -15 9 2 o 951. 1333.
    -13 9 2 < 182. 205.
    -11 9 2 o 1916. 2078.
    -9 9 2 o 5581. 5612.
    -7 9 2 o 252. 210.
    -5 9 2 o 2084. 2275.
    -3 9 2 o 1035. 1061.
    -1 9 2 o 2000. 2221.
    1 9 2 o 4084. 3871.
    3 9 2 o 8281. 8642.
    5 9 2 < 42. 13.
    7 9 2 o 18576. 19224.
    9 9 2 o 546. 467.
    11 9 2 o 4434. 4807.
    13 9 2 o 1343. 1151.
    15 9 2 o 7274. 7920.
    -18 10 2 < 671. 209.
    -16 10 2 o 9120. 9760.
    -14 10 2 o 51937. 50068.
    -12 10 2 o 643. 274.
    -10 10 2 o 4196. 4121.
    -8 10 2 o 36326. 34960.
    -6 10 2 o 31151. 29018.
    -4 10 2 o 45418. 44326.
    -2 10 2 o 2560. 2064.
    0 10 2 o 23821. 23264.
    2 10 2 o 66666. 63293.
    4 10 2 o 769. 669.
    6 10 2 o 85186. 80220.
    8 10 2 < 210. 59.
    10 10 2 o 26003. 27261.
    12 10 2 < 336. 394.
    14 10 2 o 21569. 21024.
    -17 11 2 o 2406. 3661.
    -15 11 2 < 280. 199.
    -13 11 2 o 2434. 2604.
    -11 11 2 o 5385. 5689.
    -9 11 2 o 38424. 37670.
    -7 11 2 o 3357. 3359.
    -5 11 2 o 9246. 9807.
    -3 11 2 o 2616. 2541.
    -1 11 2 o 10057. 10519.
    1 11 2 o 10365. 10535.
    3 11 2 o 7763. 8206.
    5 11 2 o 1525. 1557.
    7 11 2 o 27262. 26659.
    9 11 2 o 23136. 23118.
    11 11 2 < 0. 278.
    13 11 2 < 378. 305.
    15 11 2 o 13400. 14239.
    -16 12 2 o 11372. 10761.
    -14 12 2 o 13974. 13629.
    -12 12 2 o 7665. 7665.
    -10 12 2 o 4546. 3912.
    -8 12 2 o 42607. 41252.
    -6 12 2 o 9819. 10389.
    -4 12 2 o 336. 184.
    -2 12 2 o 3539. 2683.
    0 12 2 o 406. 459.
    2 12 2 o 29220. 27690.
    4 12 2 o 1581. 1653.
    6 12 2 o 5735. 5251.
    8 12 2 o 532. 707.
    10 12 2 o 490. 165.
    12 12 2 o 7204. 6953.
    14 12 2 o 15065. 16285.
    -15 13 2 < 350. 195.
    -13 13 2 o 3651. 4101.
    -11 13 2 o 2028. 2201.
    -9 13 2 < 0. 40.
    -7 13 2 < 196. 434.
    -5 13 2 o 14995. 16308.
    -3 13 2 < 70. 30.
    -1 13 2 o 643. 986.
    1 13 2 o 4812. 4794.
    3 13 2 o 3301. 3912.
    5 13 2 o 3441. 3643.
    7 13 2 o 965. 895.
    9 13 2 o 713. 702.
    11 13 2 o 15400. 15209.
    13 13 2 < 420. 2319.
    -16 14 2 < -839. 100.
    -14 14 2 o 1818. 1939.
    -12 14 2 o 94543. 93860.
    -10 14 2 o 108223. 108948.
    -8 14 2 o 9777. 9847.
    -6 14 2 o 28409. 27385.
    -4 14 2 o 16128. 15288.
    -2 14 2 o 3021. 2727.
    0 14 2 o 9484. 10014.
    2 14 2 o 12379. 13502.
    4 14 2 o 4182. 3865.
    6 14 2 o 123484. 117515.
    8 14 2 o 1567. 1607.
    10 14 2 o 64484. 67098.
    12 14 2 o 1874. 3226.
    -15 15 2 o 3161. 3331.
    -13 15 2 < 727. 729.
    -11 15 2 < 224. 28.
    -9 15 2 < -42. 62.
    -7 15 2 o 3595. 3420.
    -5 15 2 o 6183. 6237.
    -3 15 2 o 6700. 6808.
    -1 15 2 < 140. 190.
    1 15 2 o 1091. 958.
    3 15 2 o 4686. 4140.
    5 15 2 o 3791. 3816.
    7 15 2 o 727. 730.
    9 15 2 < 98. 75.
    11 15 2 < 769. 438.
    13 15 2 < -671. 173.
    -12 16 2 o 12002. 12784.
    -10 16 2 o 1077. 1324.
    -8 16 2 o 125596. 118158.
    -6 16 2 o 135486. 129053.
    -4 16 2 o 7358. 8315.
    -2 16 2 < 280. 293.
    0 16 2 o 1175. 1137.
    2 16 2 o 30116. 31800.
    4 16 2 < 308. 686.
    6 16 2 o 64777. 61030.
    8 16 2 o 1399. 1313.
    10 16 2 o 24562. 26476.
    12 16 2 o 7120. 8341.
    -13 17 2 o 3147. 3763.
    -11 17 2 < 755. 468.
    -9 17 2 o 6784. 6269.
    -7 17 2 o 2672. 2865.
    -5 17 2 o 2979. 2684.
    -3 17 2 o 2084. 2073.
    -1 17 2 < 196. 53.
    1 17 2 < -84. 27.
    3 17 2 o 979. 488.
    5 17 2 o 1035. 945.
    7 17 2 o 2714. 2540.
    9 17 2 o 3791. 4167.
    11 17 2 < 434. 160.
    -12 18 2 o 31165. 32636.
    -10 18 2 o 43054. 44993.
    -8 18 2 < 406. 454.
    -6 18 2 o 1679. 1462.
    -4 18 2 o 3693. 3700.
    -2 18 2 o 951. 549.
    0 18 2 o 1902. 2021.
    2 18 2 < 392. 30.
    4 18 2 o 3385. 2786.
    6 18 2 o 12085. 12672.
    8 18 2 < -28. 34.
    -11 19 2 < -1567. 206.
    -9 19 2 < 490. 158.
    -7 19 2 o 951. 1265.
    -5 19 2 o 3189. 4546.
    -3 19 2 < 434. 726.
    -1 19 2 < 28. 770.
    1 19 2 < -350. 3.
    3 19 2 o 909. 877.
    5 19 2 o 2658. 3300.
    7 19 2 < 336. 361.
    -8 20 2 o 2574. 2385.
    -6 20 2 o 3889. 4648.
    -4 20 2 < 462. 684.
    -2 20 2 o 6420. 5272.
    0 20 2 o 9050. 8558.
    2 20 2 o 1581. 1247.
    4 20 2 o 5763. 5846.
    6 20 2 o 16897. 18178.
    -7 21 2 < 1720. 480.
    -5 21 2 < 1399. 1038.
    -3 21 2 < -1329. 232.
    -1 21 2 < -196. 920.
    1 21 2 < 56. 138.
    -2 22 2 < -587. 261.
    -20 0 3 o 4280. 5782.
    -18 0 3 o 2210. 2584.
    -16 0 3 o 1623. 1783.
    -14 0 3 o 3063. 3070.
    -12 0 3 o 3175. 3259.
    -10 0 3 o 6546. 7066.
    -8 0 3 o 8966. 9878.
    -6 0 3 o 615. 1164.
    -4 0 3 o 4924. 7540.
    -2 0 3 o 18758. 26567.
    0 0 3 o 5707. 8836.
    2 0 3 o 1175. 2495.
    4 0 3 o 33039. 37283.
    6 0 3 o 11764. 13926.
    8 0 3 o 3105. 2778.
    10 0 3 o 15219. 15600.
    12 0 3 o 9819. 9817.
    14 0 3 o 21541. 21286.
    16 0 3 o 4672. 5037.
    -21 1 3 o 5203. 3691.
    -19 1 3 o 5469. 6231.
    -17 1 3 o 22087. 22946.
    -15 1 3 o 8686. 8787.
    -13 1 3 o 8561. 8799.
    -11 1 3 o 14338. 14436.
    -9 1 3 o 71520. 65551.
    -7 1 3 o 133877. 124678.
    -5 1 3 o 867. 536.
    -3 1 3 o 1567. 1861.
    -1 1 3 o 160300. 141693.
    1 1 3 o 18044. 18992.
    3 1 3 o 769. 446.
    5 1 3 o 1553. 1367.
    7 1 3 o 9680. 9991.
    9 1 3 o 129163. 122187.
    11 1 3 o 19541. 21467.
    13 1 3 o 1595. 1610.
    15 1 3 o 1315. 692.
    17 1 3 < 1441. 1658.
    -20 2 3 o 2728. 3211.
    -18 2 3 o 1273. 775.
    -16 2 3 o 1413. 1125.
    -14 2 3 o 364. 387.
    -12 2 3 o 1371. 1521.
    -10 2 3 o 7651. 7609.
    -8 2 3 o 224. 285.
    -6 2 3 o 6015. 6365.
    -4 2 3 o 196. 354.
    -2 2 3 o 6239. 8277.
    0 2 3 o 1874. 2723.
    2 2 3 o 5441. 7176.
    4 2 3 o 1301. 1117.
    6 2 3 < -14. 8.
    8 2 3 o 4840. 4813.
    10 2 3 o 7833. 8252.
    12 2 3 o 6938. 7281.
    14 2 3 o 2840. 2914.
    16 2 3 < 420. 53.
    -21 3 3 o 17904. 21359.
    -19 3 3 o 1958. 1369.
    -17 3 3 o 28269. 25757.
    -15 3 3 o 378. 447.
    -13 3 3 o 37347. 33879.
    -11 3 3 o 121456. 113723.
    -9 3 3 o 30843. 27054.
    -7 3 3 o 2140. 2364.
    -5 3 3 o 724049. 696071.
    -3 3 3 o 1086490. 1012850.
    -1 3 3 o 126. 75.
    1 3 3 o 93257. 88126.
    3 3 3 o 40551. 42830.
    5 3 3 o 2406. 1815.
    7 3 3 o 3287. 3349.
    9 3 3 o 171644. 164247.
    11 3 3 o 1986. 1963.
    13 3 3 o 51881. 57266.
    15 3 3 o 1665. 934.
    17 3 3 o 44481. 42821.
    -20 4 3 < 587. 1291.
    -18 4 3 o 1259. 863.
    -16 4 3 o 2923. 3025.
    -14 4 3 o 3735. 4227.
    -12 4 3 o 2336. 2081.
    -10 4 3 o 30913. 33066.
    -8 4 3 o 4266. 3736.
    -6 4 3 o 6462. 8036.
    -4 4 3 < 14. 61.
    -2 4 3 o 84. 217.
    0 4 3 o 532. 574.
    2 4 3 o 13218. 14262.
    4 4 3 o 4154. 3943.
    6 4 3 o 336. 321.
    8 4 3 o 518. 611.
    10 4 3 o 4518. 4912.
    12 4 3 < 168. 288.
    14 4 3 < 168. 165.
    16 4 3 < 420. 300.
    -19 5 3 o 1035. 1040.
    -17 5 3 o 14729. 14545.
    -15 5 3 < 140. 16.
    -13 5 3 o 15442. 15365.
    -11 5 3 o 15428. 15025.
    -9 5 3 o 383321. 356530.
    -7 5 3 o 503182. 452439.
    -5 5 3 o 154775. 137926.
    -3 5 3 o 235596. 205772.
    -1 5 3 o 141864. 133647.
    1 5 3 o 142088. 129161.
    3 5 3 o 7595. 7123.
    5 5 3 o 31794. 28462.
    7 5 3 o 3343. 3310.
    9 5 3 o 142829. 137972.
    11 5 3 < 154. 88.
    13 5 3 o 46146. 47603.
    15 5 3 o 2658. 1984.
    -20 6 3 < -112. 3281.
    -18 6 3 o 1665. 2048.
    -16 6 3 < 378. 336.
    -14 6 3 o 11764. 12171.
    -12 6 3 o 5022. 5048.
    -10 6 3 < 70. 51.
    -8 6 3 o 7092. 6610.
    -6 6 3 o 20702. 21914.
    -4 6 3 o 9204. 9460.
    -2 6 3 o 937. 907.
    0 6 3 o 2909. 3529.
    2 6 3 o 98. 79.
    4 6 3 o 8267. 7759.
    6 6 3 o 532. 632.
    8 6 3 < 196. 213.
    10 6 3 o 11778. 11626.
    12 6 3 o 4224. 4343.
    14 6 3 o 5455. 5510.
    16 6 3 o 2420. 3731.
    -19 7 3 < 573. 675.
    -17 7 3 < 336. 141.
    -15 7 3 o 7064. 6679.
    -13 7 3 o 392. 291.
    -11 7 3 o 937. 918.
    -9 7 3 o 196. 135.
    -7 7 3 < 84. 38.
    -5 7 3 o 73310. 69160.
    -3 7 3 o 75884. 70699.
    -1 7 3 o 11960. 12134.
    1 7 3 o 238. 85.
    3 7 3 o 4336. 4244.
    5 7 3 o 19681. 18731.
    7 7 3 o 5441. 5434.
    9 7 3 o 3133. 2514.
    11 7 3 o 3931. 3853.
    13 7 3 o 12589. 12829.
    15 7 3 < 126. 461.
    -18 8 3 o 5889. 5550.
    -16 8 3 o 685. 1171.
    -14 8 3 o 7889. 7699.
    -12 8 3 < -98. 10.
    -10 8 3 o 3371. 3356.
    -8 8 3 o 280. 278.
    -6 8 3 o 37767. 39731.
    -4 8 3 o 1846. 1633.
    -2 8 3 o 32186. 36128.
    0 8 3 o 196. 120.
    2 8 3 o 12883. 14608.
    4 8 3 o 3707. 3457.
    6 8 3 o 5385. 6144.
    8 8 3 o 2812. 2823.
    10 8 3 o 17778. 16480.
    12 8 3 o 18338. 17464.
    14 8 3 < 112. 267.
    16 8 3 < -1217. 125.
    -17 9 3 < 434. 197.
    -15 9 3 o 1916. 2012.
    -13 9 3 o 10183. 9003.
    -11 9 3 o 24311. 24211.
    -9 9 3 o 2448. 2161.
    -7 9 3 o 19555. 20115.
    -5 9 3 o 212292. 200510.
    -3 9 3 o 214712. 205787.
    -1 9 3 o 504. 530.
    1 9 3 o 37683. 38727.
    3 9 3 o 8505. 8051.
    5 9 3 o 182. 95.
    7 9 3 o 1707. 1246.
    9 9 3 o 24758. 25150.
    11 9 3 o 16240. 16739.
    13 9 3 o 26731. 28355.
    15 9 3 < 70. 20.
    -18 10 3 o 2266. 2364.
    -16 10 3 o 755. 475.
    -14 10 3 o 881. 1243.
    -12 10 3 o 2700. 2655.
    -10 10 3 < -14. 74.
    -8 10 3 o 3035. 2851.
    -6 10 3 o 727. 649.
    -4 10 3 o 783. 785.
    -2 10 3 o 2700. 3181.
    0 10 3 o 3399. 3988.
    2 10 3 o 629. 540.
    4 10 3 o 10253. 10087.
    6 10 3 o 2993. 3247.
    8 10 3 o 797. 837.
    10 10 3 o 3441. 3098.
    12 10 3 o 4406. 4148.
    14 10 3 o 3035. 2691.
    -17 11 3 o 15331. 17339.
    -15 11 3 o 867. 744.
    -13 11 3 o 12575. 12107.
    -11 11 3 o 13316. 13827.
    -9 11 3 o 154327. 149624.
    -7 11 3 o 198109. 181882.
    -5 11 3 o 24716. 23935.
    -3 11 3 o 839. 425.
    -1 11 3 o 189982. 178397.
    1 11 3 o 42942. 43419.
    3 11 3 < 98. 79.
    5 11 3 o 39348. 40196.
    7 11 3 o 14771. 13385.
    9 11 3 o 170595. 163867.
    11 11 3 o 4014. 3545.
    13 11 3 o 52678. 52742.
    -16 12 3 o 2714. 3323.
    -14 12 3 o 12030. 11603.
    -12 12 3 o 5903. 5584.
    -10 12 3 o 4882. 4927.
    -8 12 3 o 3217. 3469.
    -6 12 3 o 10225. 10938.
    -4 12 3 o 9134. 9034.
    -2 12 3 o 8770. 8884.
    0 12 3 o 3091. 2846.
    2 12 3 o 490. 670.
    4 12 3 o 5050. 5179.
    6 12 3 o 10743. 10397.
    8 12 3 o 4000. 4125.
    10 12 3 o 5987. 5507.
    12 12 3 < 993. 952.
    -17 13 3 < 1679. 956.
    -15 13 3 o 1175. 2239.
    -13 13 3 o 8770. 7302.
    -11 13 3 o 15526. 14967.
    -9 13 3 o 10799. 9645.
    -7 13 3 o 1091. 495.
    -5 13 3 o 203956. 198070.
    -3 13 3 o 119050. 109643.
    -1 13 3 o 1301. 1438.
    1 13 3 o 5120. 4618.
    3 13 3 o 13442. 14384.
    5 13 3 o 21485. 21882.
    7 13 3 o 1427. 1417.
    9 13 3 o 22143. 22226.
    11 13 3 o 4896. 4957.
    -16 14 3 < 490. 649.
    -14 14 3 o 1469. 1337.
    -12 14 3 < 210. 5.
    -10 14 3 o 6616. 6427.
    -8 14 3 o 518. 498.
    -6 14 3 o 7581. 7362.
    -4 14 3 o 5008. 5221.
    -2 14 3 o 7637. 7154.
    0 14 3 o 1091. 1048.
    2 14 3 < -112. 5.
    4 14 3 o 3301. 3188.
    6 14 3 o 979. 1235.
    8 14 3 < 112. 142.
    10 14 3 o 3133. 3095.
    12 14 3 o 8379. 9525.
    -15 15 3 o 1483. 1087.
    -13 15 3 o 1790. 2362.
    -11 15 3 o 1287. 1580.
    -9 15 3 o 21261. 21892.
    -7 15 3 o 35123. 35451.
    -5 15 3 o 4910. 4666.
    -3 15 3 o 8547. 8520.
    -1 15 3 o 7945. 7525.
    1 15 3 o 15778. 17009.
    3 15 3 o 4182. 3938.
    5 15 3 o 825. 1089.
    7 15 3 o 2224. 2763.
    9 15 3 o 2000. 1745.
    11 15 3 < -504. 313.
    -14 16 3 < 1581. 422.
    -12 16 3 o 1021. 420.
    -10 16 3 o 1497. 1994.
    -8 16 3 o 769. 452.
    -6 16 3 o 1035. 1066.
    -4 16 3 < 56. 27.
    -2 16 3 o 2280. 2523.
    0 16 3 < 140. 269.
    2 16 3 o 1203. 1695.
    4 16 3 o 1651. 1296.
    6 16 3 o 2322. 2598.
    8 16 3 o 3189. 3149.
    10 16 3 o 1986. 1043.
    -13 17 3 o 3763. 3548.
    -11 17 3 o 6574. 5999.
    -9 17 3 o 29430. 31784.
    -7 17 3 o 49237. 50616.
    -5 17 3 o 12323. 11914.
    -3 17 3 o 3021. 2313.
    -1 17 3 o 33053. 33046.
    1 17 3 o 13540. 14812.
    3 17 3 o 1720. 1479.
    5 17 3 o 2644. 3067.
    7 17 3 o 5175. 6120.
    9 17 3 o 41250. 39513.
    -12 18 3 o 3035. 3146.
    -10 18 3 o 4560. 4958.
    -8 18 3 o 3301. 3346.
    -6 18 3 < 42. 110.
    -4 18 3 o 3623. 3094.
    -2 18 3 o 839. 630.
    0 18 3 o 2168. 1878.
    2 18 3 < 140. 6.
    4 18 3 o 1553. 1296.
    6 18 3 o 2336. 2627.
    8 18 3 o 7106. 7890.
    -11 19 3 o 22422. 22005.
    -9 19 3 o 5861. 6349.
    -7 19 3 o 1609. 2760.
    -5 19 3 o 141081. 141962.
    -3 19 3 o 94907. 90123.
    -1 19 3 < -42. 118.
    1 19 3 < 713. 324.
    3 19 3 o 12841. 13421.
    5 19 3 o 2965. 3448.
    7 19 3 o 5343. 4034.
    -8 20 3 < 587. 141.
    -6 20 3 < -140. 169.
    -4 20 3 < -84. 75.
    -2 20 3 < 769. 686.
    0 20 3 < -42. 447.
    2 20 3 < 1105. 1623.
    4 20 3 < -518. 4.
    -7 21 3 o 41362. 42823.
    -5 21 3 < 615. 19.
    -3 21 3 o 3259. 3154.
    -1 21 3 o 35921. 38787.
    1 21 3 o 15512. 14343.
    3 21 3 < -336. 527.
    -20 0 4 o 8994. 7232.
    -18 0 4 o 42509. 44278.
    -16 0 4 o 11610. 11114.
    -14 0 4 o 88473. 85940.
    -12 0 4 o 4756. 4810.
    -10 0 4 o 28577. 29107.
    -8 0 4 o 49657. 51868.
    -6 0 4 o 24367. 22450.
    -4 0 4 o 3217. 3023.
    -2 0 4 o 513673. 499578.
    0 0 4 o 178246. 186087.
    2 0 4 o 3049. 1773.
    4 0 4 o 48622. 48202.
    6 0 4 o 253109. 234557.
    8 0 4 o 15750. 13987.
    10 0 4 o 72750. 67999.
    12 0 4 o 108783. 111011.
    14 0 4 o 2658. 1529.
    16 0 4 o 48300. 51747.
    -21 1 4 < 266. 49.
    -19 1 4 < 713. 431.
    -17 1 4 o 11890. 12258.
    -15 1 4 o 2993. 3220.
    -13 1 4 < 126. 200.
    -11 1 4 < 140. 75.
    -9 1 4 o 364. 306.
    -7 1 4 o 13568. 15798.
    -5 1 4 o 615. 311.
    -3 1 4 o 7903. 10257.
    -1 1 4 < 0. 11.
    1 1 4 o 252. 189.
    3 1 4 o 2266. 2330.
    5 1 4 o 2308. 2434.
    7 1 4 < 112. 158.
    9 1 4 < 70. 60.
    11 1 4 o 5805. 6206.
    13 1 4 < 504. 451.
    15 1 4 < 154. 175.
    -20 2 4 o 2756. 3319.
    -18 2 4 o 55392. 54917.
    -16 2 4 < 14. 70.
    -14 2 4 o 17946. 17672.
    -12 2 4 o 15848. 14495.
    -10 2 4 o 42271. 41729.
    -8 2 4 o 83829. 79378.
    -6 2 4 o 102041. 87952.
    -4 2 4 o 43530. 40771.
    -2 2 4 o 154159. 145775.
    0 2 4 o 13009. 12813.
    2 2 4 o 163000. 149200.
    4 2 4 o 125876. 116638.
    6 2 4 o 9176. 9452.
    8 2 4 o 31277. 30881.
    10 2 4 o 1161. 1072.
    12 2 4 o 25304. 27514.
    14 2 4 o 1567. 1261.
    16 2 4 o 22436. 23107.
    -21 3 4 o 13456. 15385.
    -19 3 4 o 18856. 17647.
    -17 3 4 o 7106. 7621.
    -15 3 4 < 140. 183.
    -13 3 4 o 2070. 2286.
    -11 3 4 o 2504. 2666.
    -9 3 4 o 1133. 1503.
    -7 3 4 o 1105. 1312.
    -5 3 4 o 11666. 12535.
    -3 3 4 o 3511. 3523.
    -1 3 4 o 3917. 4580.
    1 3 4 < 56. 21.
    3 3 4 o 154. 260.
    5 3 4 o 5371. 5745.
    7 3 4 o 16044. 16266.
    9 3 4 < 168. 145.
    11 3 4 < 280. 318.
    13 3 4 o 9582. 10329.
    15 3 4 o 13960. 14848.
    -20 4 4 o 2154. 3306.
    -18 4 4 o 4700. 4773.
    -16 4 4 o 7246. 6320.
    -14 4 4 o 18436. 19574.
    -12 4 4 o 22129. 21873.
    -10 4 4 o 12351. 12836.
    -8 4 4 o 45404. 42126.
    -6 4 4 o 2840. 2756.
    -4 4 4 o 392. 303.
    -2 4 4 o 19961. 17298.
    0 4 4 o 8057. 8226.
    2 4 4 o 30801. 28101.
    4 4 4 o 71128. 67284.
    6 4 4 o 3973. 4023.
    8 4 4 o 23318. 21357.
    10 4 4 < 140. 301.
    12 4 4 o 1609. 1642.
    14 4 4 o 9596. 9279.
    16 4 4 < 1832. 933.
    -21 5 4 < 2028. 2186.
    -19 5 4 o 1203. 549.
    -17 5 4 o 25807. 25094.
    -15 5 4 o 15470. 14730.
    -13 5 4 o 364. 406.
    -11 5 4 o 12925. 13392.
    -9 5 4 o 546. 593.
    -7 5 4 o 2224. 2831.
    -5 5 4 o 6574. 6489.
    -3 5 4 o 13274. 14560.
    -1 5 4 o 1637. 1522.
    1 5 4 o 27528. 30152.
    3 5 4 o 867. 1090.
    5 5 4 o 867. 902.
    7 5 4 o 5092. 5113.
    9 5 4 o 3007. 3442.
    11 5 4 o 8085. 7854.
    13 5 4 o 3735. 3646.
    15 5 4 o 3553. 4723.
    -20 6 4 o 12281. 10687.
    -18 6 4 o 14254. 14371.
    -16 6 4 o 10169. 9166.
    -14 6 4 o 19023. 18239.
    -12 6 4 o 6378. 6170.
    -10 6 4 o 671. 614.
    -8 6 4 o 28535. 27861.
    -6 6 4 o 79563. 74881.
    -4 6 4 o 35459. 30699.
    -2 6 4 o 426138. 390305.
    0 6 4 o 521338. 480461.
    2 6 4 o 5106. 6324.
    4 6 4 o 22786. 23144.
    6 6 4 o 104139. 99771.
    8 6 4 o 11344. 11721.
    10 6 4 o 23961. 24586.
    12 6 4 o 43180. 43670.
    14 6 4 < 224. 555.
    -19 7 4 o 1077. 925.
    -17 7 4 o 755. 1061.
    -15 7 4 < 238. 43.
    -13 7 4 o 2224. 2826.
    -11 7 4 o 420. 448.
    -9 7 4 o 1623. 1498.
    -7 7 4 o 5791. 6377.
    -5 7 4 o 5343. 5089.
    -3 7 4 o 5917. 6802.
    -1 7 4 o 727. 710.
    1 7 4 o 462. 604.
    3 7 4 o 1525. 1554.
    5 7 4 o 378. 367.
    7 7 4 o 3945. 3907.
    9 7 4 o 490. 413.
    11 7 4 < 434. 237.
    13 7 4 o 4392. 3925.
    15 7 4 o 3441. 4407.
    -18 8 4 o 94655. 94747.
    -16 8 4 o 490. 45.
    -14 8 4 o 28941. 30009.
    -12 8 4 o 643. 812.
    -10 8 4 o 18772. 20560.
    -8 8 4 o 88025. 82312.
    -6 8 4 o 179016. 164719.
    -4 8 4 o 139388. 131561.
    -2 8 4 o 175239. 161480.
    0 8 4 o 55629. 53566.
    2 8 4 o 286749. 263254.
    4 8 4 o 163937. 154547.
    6 8 4 o 10407. 10761.
    8 8 4 o 36886. 37331.
    10 8 4 < 294. 149.
    12 8 4 o 46551. 46526.
    14 8 4 o 2602. 2488.
    -19 9 4 o 6378. 5946.
    -17 9 4 < -168. 18.
    -15 9 4 < 154. 249.
    -13 9 4 o 1021. 969.
    -11 9 4 o 4560. 4683.
    -9 9 4 o 2476. 2498.
    -7 9 4 o 5022. 5680.
    -5 9 4 o 5259. 4940.
    -3 9 4 o 17093. 17904.
    -1 9 4 o 5651. 5343.
    1 9 4 o 6336. 6410.
    3 9 4 o 895. 908.
    5 9 4 o 1259. 1575.
    7 9 4 o 8113. 7718.
    9 9 4 o 1902. 1605.
    11 9 4 o 2182. 2391.
    13 9 4 o 12351. 12941.
    -18 10 4 o 8868. 10251.
    -16 10 4 o 685. 353.
    -14 10 4 o 9917. 9229.
    -12 10 4 o 10365. 9729.
    -10 10 4 < 42. 176.
    -8 10 4 o 811. 524.
    -6 10 4 o 19345. 18646.
    -4 10 4 o 20422. 19153.
    -2 10 4 o 47125. 43705.
    0 10 4 o 29416. 27540.
    2 10 4 o 5385. 4844.
    4 10 4 o 13680. 14178.
    6 10 4 o 39138. 39050.
    8 10 4 o 7414. 7045.
    10 10 4 o 3427. 3470.
    12 10 4 o 20282. 20198.
    14 10 4 < 1511. 1070.
    -17 11 4 o 22884. 22184.
    -15 11 4 o 19037. 18355.
    -13 11 4 o 3175. 3409.
    -11 11 4 o 11176. 9876.
    -9 11 4 o 1441. 1791.
    -7 11 4 o 601. 135.
    -5 11 4 o 3343. 3141.
    -3 11 4 o 2854. 2845.
    -1 11 4 o 4364. 4163.
    1 11 4 o 11820. 11597.
    3 11 4 < 0. 30.
    5 11 4 o 2784. 2727.
    7 11 4 o 10785. 10990.
    9 11 4 o 1553. 1252.
    11 11 4 o 3021. 3478.
    13 11 4 o 6798. 6739.
    -18 12 4 < 434. 492.
    -16 12 4 o 4812. 4992.
    -14 12 4 o 2672. 2802.
    -12 12 4 o 1497. 1478.
    -10 12 4 o 6001. 6243.
    -8 12 4 o 546. 362.
    -6 12 4 o 6001. 6130.
    -4 12 4 o 560. 342.
    -2 12 4 o 18282. 18910.
    0 12 4 o 37697. 36493.
    2 12 4 o 7218. 7525.
    4 12 4 o 24227. 22756.
    6 12 4 o 28101. 28682.
    8 12 4 o 5511. 4780.
    10 12 4 o 3889. 3731.
    12 12 4 o 7791. 5405.
    -17 13 4 < 1105. 150.
    -15 13 4 < 350. 90.
    -13 13 4 o 2490. 3163.
    -11 13 4 o 3455. 3460.
    -9 13 4 o 434. 382.
    -7 13 4 < 70. 59.
    -5 13 4 o 3609. 3708.
    -3 13 4 < -14. 43.
    -1 13 4 < 84. 40.
    1 13 4 o 2392. 2947.
    3 13 4 < 84. 119.
    5 13 4 < 14. 21.
    7 13 4 o 6462. 6221.
    9 13 4 o 2210. 2163.
    11 13 4 < 1021. 1094.
    -16 14 4 o 3301. 1327.
    -14 14 4 o 36144. 37372.
    -12 14 4 o 643. 375.
    -10 14 4 o 7511. 8087.
    -8 14 4 o 27934. 25508.
    -6 14 4 o 37865. 38101.
    -4 14 4 o 43012. 41498.
    -2 14 4 o 82780. 81928.
    0 14 4 o 14785. 15429.
    2 14 4 o 99579. 98906.
    4 14 4 o 60553. 59782.
    6 14 4 o 3035. 2996.
    8 14 4 o 28060. 28670.
    10 14 4 < 392. 1020.
    -15 15 4 o 2462. 21.
    -13 15 4 o 3427. 3421.
    -11 15 4 o 2574. 2931.
    -9 15 4 o 2196. 2234.
    -7 15 4 < 154. 150.
    -5 15 4 o 2923. 3106.
    -3 15 4 o 5875. 6118.
    -1 15 4 o 9582. 9415.
    1 15 4 o 5749. 5703.
    3 15 4 o 4308. 4527.
    5 15 4 < -154. 3.
    7 15 4 o 685. 905.
    9 15 4 o 4224. 4611.
    -14 16 4 o 14519. 14217.
    -12 16 4 o 11078. 10606.
    -10 16 4 o 1427. 809.
    -8 16 4 o 5357. 4346.
    -6 16 4 o 40662. 43656.
    -4 16 4 o 31319. 31949.
    -2 16 4 o 153740. 145468.
    0 16 4 o 163811. 155226.
    2 16 4 < 196. 195.
    4 16 4 o 3707. 3842.
    6 16 4 o 25989. 26391.
    8 16 4 o 4140. 4180.
    10 16 4 o 7428. 5168.
    -13 17 4 o 2546. 1669.
    -11 17 4 o 4070. 3676.
    -9 17 4 < 168. 16.
    -7 17 4 o 2532. 3410.
    -5 17 4 < 448. 279.
    -3 17 4 < 266. 188.
    -1 17 4 o 2056. 2350.
    1 17 4 o 3623. 3481.
    3 17 4 < -322. 115.
    5 17 4 o 839. 1578.
    7 17 4 < 811. 607.
    9 17 4 < 252. 403.
    -12 18 4 < 70. 277.
    -10 18 4 o 4448. 5686.
    -8 18 4 o 10295. 9926.
    -6 18 4 o 8533. 9176.
    -4 18 4 o 12323. 13246.
    -2 18 4 o 4364. 3766.
    0 18 4 o 657. 540.
    2 18 4 o 39627. 40183.
    4 18 4 o 33934. 34803.
    6 18 4 o 11190. 11684.
    8 18 4 o 4952. 6904.
    -11 19 4 < -84. 40.
    -9 19 4 < 601. 302.
    -7 19 4 < 420. 953.
    -5 19 4 < -126. 2.
    -3 19 4 < 154. 1.
    -1 19 4 < -210. 126.
    1 19 4 < 266. 22.
    3 19 4 o 1287. 1039.
    5 19 4 o 1525. 1578.
    -8 20 4 o 7176. 7763.
    -6 20 4 < 504. 884.
    -4 20 4 < 1063. 1201.
    -2 20 4 o 10295. 10039.
    0 20 4 o 1860. 2239.
    2 20 4 o 6532. 9489.
    4 20 4 o 5525. 8130.
    -3 21 4 < 322. 431.
    -1 21 4 < 1273. 2112.
    1 21 4 < -560. 4.
    -20 0 5 o 12127. 10482.
    -18 0 5 o 9666. 9772.
    -16 0 5 o 10603. 10270.
    -14 0 5 o 10071. 10518.
    -12 0 5 o 3973. 3970.
    -10 0 5 o 643. 432.
    -8 0 5 o 12617. 14287.
    -6 0 5 o 3581. 2912.
    -4 0 5 o 10015. 12057.
    -2 0 5 < 14. 44.
    0 0 5 o 1175. 1262.
    2 0 5 o 476. 556.
    4 0 5 o 1231. 1029.
    6 0 5 o 1609. 1424.
    8 0 5 o 5148. 4660.
    10 0 5 o 3819. 3743.
    12 0 5 o 1595. 1915.
    14 0 5 o 2434. 2531.
    -21 1 5 < -546. 94.
    -19 1 5 o 3189. 3010.
    -17 1 5 o 24017. 24718.
    -15 1 5 o 56357. 60852.
    -13 1 5 o 5036. 4899.
    -11 1 5 o 36368. 35318.
    -9 1 5 o 196. 87.
    -7 1 5 o 16548. 14961.
    -5 1 5 o 15387. 15983.
    -3 1 5 o 909. 1060.
    -1 1 5 o 7232. 6391.
    1 1 5 o 224000. 206655.
    3 1 5 o 18128. 17700.
    5 1 5 o 21024. 21469.
    7 1 5 o 30298. 29286.
    9 1 5 < -14. 68.
    11 1 5 o 12351. 12032.
    13 1 5 o 2434. 2558.
    15 1 5 < 322. 317.
    -20 2 5 < 671. 87.
    -18 2 5 o 6518. 6701.
    -16 2 5 o 2154. 2563.
    -14 2 5 o 6854. 6278.
    -12 2 5 o 19919. 20155.
    -10 2 5 o 3133. 3213.
    -8 2 5 o 12603. 13491.
    -6 2 5 o 252. 266.
    -4 2 5 o 5665. 6627.
    -2 2 5 o 336. 458.
    0 2 5 < 28. 31.
    2 2 5 o 2378. 2671.
    4 2 5 o 8029. 7792.
    6 2 5 < 14. 3.
    8 2 5 o 797. 981.
    10 2 5 o 5469. 5902.
    12 2 5 < 98. 142.
    14 2 5 o 3231. 3091.
    -21 3 5 o 12491. 12454.
    -19 3 5 o 151572. 148480.
    -17 3 5 o 9274. 9650.
    -15 3 5 o 15526. 15444.
    -13 3 5 o 64833. 64041.
    -11 3 5 o 404359. 374145.
    -9 3 5 o 2881. 3273.
    -7 3 5 o 44593. 44257.
    -5 3 5 o 7232. 8239.
    -3 3 5 o 41474. 38749.
    -1 3 5 o 160538. 137754.
    1 3 5 o 419102. 385040.
    3 3 5 o 151935. 145644.
    5 3 5 o 23038. 22567.
    7 3 5 < 70. 108.
    9 3 5 o 79954. 79029.
    11 3 5 o 18856. 19520.
    13 3 5 o 26339. 26939.
    15 3 5 o 74149. 73713.
    -20 4 5 o 2322. 2549.
    -18 4 5 o 1413. 1890.
    -16 4 5 < 0. 16.
    -14 4 5 o 336. 607.
    -12 4 5 o 336. 355.
    -10 4 5 < 140. 102.
    -8 4 5 o 1832. 1806.
    -6 4 5 o 2028. 2202.
    -4 4 5 o 1063. 1491.
    -2 4 5 o 1021. 892.
    0 4 5 o 4994. 5919.
    2 4 5 < 0. 10.
    4 4 5 < 168. 155.
    6 4 5 o 727. 782.
    8 4 5 o 1748. 1965.
    10 4 5 < -42. 116.
    12 4 5 o 713. 869.
    14 4 5 < 1063. 1301.
    -21 5 5 < 350. 204.
    -19 5 5 o 14156. 14499.
    -17 5 5 o 21975. 22289.
    -15 5 5 o 172889. 161515.
    -13 5 5 o 476. 544.
    -11 5 5 o 12827. 13316.
    -9 5 5 o 29220. 28746.
    -7 5 5 o 4000. 3316.
    -5 5 5 o 59518. 54366.
    -3 5 5 o 163629. 147525.
    -1 5 5 o 20436. 19383.
    1 5 5 o 416962. 387136.
    3 5 5 o 261977. 246374.
    5 5 5 o 76751. 72458.
    7 5 5 o 70470. 69433.
    9 5 5 o 5889. 5063.
    11 5 5 o 20422. 19358.
    13 5 5 o 3175. 3150.
    -20 6 5 o 13232. 11963.
    -18 6 5 o 4336. 4882.
    -16 6 5 o 1469. 1529.
    -14 6 5 o 4196. 4238.
    -12 6 5 o 532. 407.
    -10 6 5 o 2000. 2157.
    -8 6 5 o 699. 822.
    -6 6 5 o 308. 495.
    -4 6 5 < 56. 45.
    -2 6 5 o 7707. 7562.
    0 6 5 o 2546. 2872.
    2 6 5 o 2826. 2595.
    4 6 5 o 9889. 9807.
    6 6 5 < 196. 153.
    8 6 5 o 5217. 5308.
    10 6 5 o 2378. 2526.
    12 6 5 < 28. 107.
    14 6 5 < 1427. 348.
    -19 7 5 o 10183. 10557.
    -17 7 5 o 6462. 5920.
    -15 7 5 o 853. 438.
    -13 7 5 o 21345. 22732.
    -11 7 5 o 14715. 14950.
    -9 7 5 o 168. 264.
    -7 7 5 o 10281. 10507.
    -5 7 5 o 1637. 1520.
    -3 7 5 o 70960. 69927.
    -1 7 5 o 53224. 49575.
    1 7 5 o 1301. 1244.
    3 7 5 o 2672. 2370.
    5 7 5 o 17443. 17192.
    7 7 5 < 70. 2.
    9 7 5 o 5203. 5803.
    11 7 5 o 5903. 5751.
    13 7 5 o 3861. 4299.
    -20 8 5 < 1259. 2000.
    -18 8 5 o 6672. 7472.
    -16 8 5 < 224. 46.
    -14 8 5 o 27374. 28318.
    -12 8 5 o 32214. 32294.
    -10 8 5 o 5525. 5515.
    -8 8 5 o 21122. 21478.
    -6 8 5 o 2322. 2072.
    -4 8 5 o 16268. 16953.
    -2 8 5 o 8267. 8050.
    0 8 5 o 2070. 2364.
    2 8 5 o 7595. 7539.
    4 8 5 o 34340. 35225.
    6 8 5 < 112. 214.
    8 8 5 < 238. 269.
    10 8 5 o 11512. 11908.
    12 8 5 o 3161. 3379.
    14 8 5 < 2951. 3060.
    -19 9 5 o 36746. 40053.
    -17 9 5 o 11134. 11963.
    -15 9 5 o 685. 456.
    -13 9 5 o 15107. 14386.
    -11 9 5 o 60595. 59255.
    -9 9 5 o 4364. 3653.
    -7 9 5 o 5861. 6570.
    -5 9 5 o 1734. 1711.
    -3 9 5 o 24213. 22150.
    -1 9 5 o 53140. 48368.
    1 9 5 o 18590. 18688.
    3 9 5 o 26017. 24533.
    5 9 5 o 2826. 2293.
    7 9 5 o 5301. 4390.
    9 9 5 o 24828. 23660.
    11 9 5 o 19583. 15763.
    13 9 5 o 14827. 14055.
    -18 10 5 < 979. 1142.
    -16 10 5 o 1427. 1294.
    -14 10 5 o 7469. 7543.
    -12 10 5 < 406. 292.
    -10 10 5 o 825. 762.
    -8 10 5 o 8938. 9165.
    -6 10 5 < 126. 75.
    -4 10 5 o 308. 550.
    -2 10 5 o 811. 885.
    0 10 5 o 294. 246.
    2 10 5 < 14. 30.
    4 10 5 o 685. 843.
    6 10 5 < 84. 83.
    8 10 5 o 573. 528.
    10 10 5 o 825. 446.
    12 10 5 < 923. 1083.
    -19 11 5 o 14002. 13777.
    -17 11 5 o 25192. 27276.
    -15 11 5 o 186191. 187602.
    -13 11 5 o 5231. 5286.
    -11 11 5 o 35543. 34707.
    -9 11 5 o 266. 220.
    -7 11 5 < 126. 1.
    -5 11 5 o 20534. 20846.
    -3 11 5 o 48677. 45120.
    -1 11 5 o 5203. 4625.
    1 11 5 o 159461. 156407.
    3 11 5 o 37585. 37819.
    5 11 5 o 96376. 95398.
    7 11 5 o 40732. 41348.
    9 11 5 < -140. 22.
    11 11 5 o 11722. 12519.
    -18 12 5 < 490. 906.
    -16 12 5 o 1301. 1210.
    -14 12 5 o 1790. 1804.
    -12 12 5 o 965. 727.
    -10 12 5 o 699. 540.
    -8 12 5 o 1762. 1857.
    -6 12 5 o 741. 683.
    -4 12 5 o 406. 642.
    -2 12 5 o 3357. 3388.
    0 12 5 o 7428. 7884.
    2 12 5 o 4630. 4184.
    4 12 5 o 5763. 5306.
    6 12 5 < 434. 163.
    8 12 5 < 84. 179.
    10 12 5 < 587. 1003.
    -17 13 5 o 4826. 5617.
    -15 13 5 o 13736. 14403.
    -13 13 5 o 13204. 12728.
    -11 13 5 o 69645. 62150.
    -9 13 5 o 4070. 3698.
    -7 13 5 < 266. 12.
    -5 13 5 < 224. 280.
    -3 13 5 o 52888. 55998.
    -1 13 5 o 45586. 41674.
    1 13 5 o 40383. 36844.
    3 13 5 o 25654. 24114.
    5 13 5 o 14086. 15156.
    7 13 5 < 98. 70.
    9 13 5 o 20898. 21971.
    -16 14 5 < 713. 202.
    -14 14 5 o 14729. 14520.
    -12 14 5 o 8742. 8310.
    -10 14 5 o 3889. 3905.
    -8 14 5 o 6588. 5978.
    -6 14 5 o 1245. 1228.
    -4 14 5 o 2294. 2121.
    -2 14 5 o 3987. 4158.
    0 14 5 o 713. 686.
    2 14 5 o 4630. 4492.
    4 14 5 o 13960. 13739.
    6 14 5 < 0. 13.
    8 14 5 < -196. 179.
    10 14 5 o 5651. 6861.
    -15 15 5 o 9791. 7982.
    -13 15 5 o 7525. 6616.
    -11 15 5 o 9987. 10105.
    -9 15 5 o 1427. 791.
    -7 15 5 o 392. 173.
    -5 15 5 o 2224. 2024.
    -3 15 5 o 434. 458.
    -1 15 5 o 4518. 4525.
    1 15 5 o 7372. 7274.
    3 15 5 o 9036. 8303.
    5 15 5 < -70. 144.
    7 15 5 o 7120. 7024.
    9 15 5 o 11708. 12218.
    -14 16 5 o 2728. 2212.
    -12 16 5 o 867. 765.
    -10 16 5 o 6071. 6812.
    -8 16 5 o 7847. 8493.
    -6 16 5 o 713. 1552.
    -4 16 5 o 504. 766.
    -2 16 5 < 350. 422.
    0 16 5 o 1343. 1597.
    2 16 5 < -42. 26.
    4 16 5 o 937. 516.
    6 16 5 o 1217. 1913.
    8 16 5 o 5903. 6111.
    -13 17 5 o 1217. 760.
    -11 17 5 o 3553. 4073.
    -9 17 5 o 3763. 3107.
    -7 17 5 < 434. 266.
    -5 17 5 o 20072. 19559.
    -3 17 5 o 2168. 2636.
    -1 17 5 < -14. 218.
    1 17 5 o 70568. 67745.
    3 17 5 o 27374. 28977.
    5 17 5 o 10225. 11892.
    7 17 5 o 9526. 8869.
    -12 18 5 < 713. 804.
    -10 18 5 o 1818. 1541.
    -8 18 5 o 979. 950.
    -6 18 5 o 713. 480.
    -4 18 5 < 126. 141.
    -2 18 5 < 406. 539.
    0 18 5 o 4322. 3961.
    2 18 5 o 1385. 1184.
    4 18 5 < 392. 54.
    6 18 5 < 98. 500.
    -11 19 5 o 40131. 40481.
    -9 19 5 o 2112. 1796.
    -7 19 5 o 1595. 1114.
    -5 19 5 o 13694. 13747.
    -3 19 5 o 31347. 35767.
    -1 19 5 o 26241. 28553.
    1 19 5 o 32256. 29909.
    3 19 5 o 34676. 32455.
    5 19 5 o 5721. 13460.
    -8 20 5 o 3763. 3668.
    -6 20 5 < 657. 178.
    -4 20 5 < 70. 114.
    -2 20 5 < -182. 1.
    0 20 5 < 951. 28.
    2 20 5 < 490. 181.
    -20 0 6 < 601. 491.
    -18 0 6 o 4854. 4641.
    -16 0 6 o 206320. 190801.
    -14 0 6 o 965. 1007.
    -12 0 6 o 112350. 110999.
    -10 0 6 o 70498. 69642.
    -8 0 6 o 918046. 840856.
    -6 0 6 o 335189. 308873.
    -4 0 6 o 114560. 110243.
    -2 0 6 o 111972. 109627.
    0 0 6 o 5036. 4543.
    2 0 6 o 16925. 13745.
    4 0 6 o 162916. 148754.
    6 0 6 o 34844. 35251.
    8 0 6 o 89858. 91884.
    10 0 6 o 7050. 8531.
    12 0 6 o 30312. 28883.
    14 0 6 o 18310. 13900.
    -21 1 6 < 490. 839.
    -19 1 6 < 280. 273.
    -17 1 6 o 2182. 2276.
    -15 1 6 o 10071. 9559.
    -13 1 6 o 7791. 7889.
    -11 1 6 < 70. 88.
    -9 1 6 o 252. 223.
    -7 1 6 o 140. 155.
    -5 1 6 o 210. 165.
    -3 1 6 o 1357. 1572.
    -1 1 6 o 3413. 3690.
    1 1 6 o 1105. 1223.
    3 1 6 o 2993. 3073.
    5 1 6 < 112. 42.
    7 1 6 o 2154. 2426.
    9 1 6 o 699. 863.
    11 1 6 < 308. 227.
    13 1 6 o 1888. 2696.
    -20 2 6 o 783. 443.
    -18 2 6 o 3987. 4152.
    -16 2 6 o 28353. 29772.
    -14 2 6 o 8407. 8674.
    -12 2 6 o 172567. 165347.
    -10 2 6 o 15023. 14963.
    -8 2 6 o 8309. 8079.
    -6 2 6 o 23863. 23190.
    -4 2 6 o 53545. 48548.
    -2 2 6 < 70. 23.
    0 2 6 o 60637. 55877.
    2 2 6 o 587. 453.
    4 2 6 o 98544. 97350.
    6 2 6 o 84402. 80295.
    8 2 6 o 8994. 8529.
    10 2 6 o 839. 754.
    12 2 6 o 7190. 6613.
    14 2 6 < 1049. 237.
    -21 3 6 < 727. 158.
    -19 3 6 o 8658. 8227.
    -17 3 6 o 16715. 15513.
    -15 3 6 o 2252. 2407.
    -13 3 6 < 252. 225.
    -11 3 6 o 18086. 18178.
    -9 3 6 o 4700. 4349.
    -7 3 6 < -28. 6.
    -5 3 6 o 5092. 5701.
    -3 3 6 o 1231. 922.
    -1 3 6 < 42. 12.
    1 3 6 o 5945. 6649.
    3 3 6 o 4266. 4440.
    5 3 6 o 350. 390.
    7 3 6 o 12813. 12794.
    9 3 6 o 2308. 2226.
    11 3 6 o 8630. 8698.
    13 3 6 < 951. 1507.
    -20 4 6 o 1776. 1378.
    -18 4 6 o 1329. 1718.
    -16 4 6 o 3791. 3111.
    -14 4 6 o 6211. 4863.
    -12 4 6 o 4476. 4971.
    -10 4 6 o 4224. 3994.
    -8 4 6 o 1818. 1532.
    -6 4 6 o 32899. 30526.
    -4 4 6 o 10840. 11267.
    -2 4 6 o 1049. 866.
    0 4 6 o 392. 475.
    2 4 6 o 22059. 20864.
    4 4 6 o 35389. 34010.
    6 4 6 o 17065. 17190.
    8 4 6 o 699. 420.
    10 4 6 o 1595. 1485.
    12 4 6 o 1343. 1831.
    14 4 6 < -1315. 13.
    -21 5 6 < 1567. 194.
    -19 5 6 o 2504. 2920.
    -17 5 6 < 392. 447.
    -15 5 6 o 10029. 10038.
    -13 5 6 o 3721. 3903.
    -11 5 6 o 6099. 5749.
    -9 5 6 o 3343. 3286.
    -7 5 6 o 294. 131.
    -5 5 6 o 2644. 3239.
    -3 5 6 o 3357. 3207.
    -1 5 6 o 41390. 44049.
    1 5 6 o 10519. 10306.
    3 5 6 o 1846. 1844.
    5 5 6 o 2462. 2595.
    7 5 6 o 20464. 20350.
    9 5 6 < 28. 6.
    11 5 6 < -14. 411.
    13 5 6 o 11848. 12668.
    -20 6 6 < 923. 284.
    -18 6 6 o 3707. 3432.
    -16 6 6 o 91130. 86596.
    -14 6 6 o 3413. 3456.
    -12 6 6 o 28787. 26358.
    -10 6 6 o 111580. 109144.
    -8 6 6 o 271069. 258990.
    -6 6 6 o 36340. 38499.
    -4 6 6 o 17694. 18005.
    -2 6 6 o 127219. 119077.
    0 6 6 o 16883. 15933.
    2 6 6 o 17932. 16990.
    4 6 6 o 86864. 80074.
    6 6 6 o 58623. 57893.
    8 6 6 o 41068. 40339.
    10 6 6 o 4224. 4931.
    12 6 6 o 5329. 5437.
    -21 7 6 < -1007. 11.
    -19 7 6 o 2881. 3699.
    -17 7 6 o 6392. 6257.
    -15 7 6 o 2000. 2497.
    -13 7 6 o 8393. 9320.
    -11 7 6 o 12044. 11632.
    -9 7 6 o 2826. 2541.
    -7 7 6 < 56. 56.
    -5 7 6 o 1259. 1259.
    -3 7 6 o 755. 844.
    -1 7 6 o 2140. 2315.
    1 7 6 o 3833. 3679.
    3 7 6 o 476. 426.
    5 7 6 < 154. 160.
    7 7 6 o 2350. 2519.
    9 7 6 < 56. 1.
    11 7 6 o 1189. 1131.
    13 7 6 < -434. 34.
    -20 8 6 o 2322. 2005.
    -18 8 6 o 4588. 3669.
    -16 8 6 o 39963. 39849.
    -14 8 6 o 18926. 20224.
    -12 8 6 o 279042. 266681.
    -10 8 6 o 2840. 2152.
    -8 8 6 o 15694. 17461.
    -6 8 6 o 57224. 53120.
    -4 8 6 o 65449. 61151.
    -2 8 6 o 2420. 1931.
    0 8 6 o 114700. 105378.
    2 8 6 o 13820. 15068.
    4 8 6 o 140171. 139666.
    6 8 6 o 87144. 84950.
    8 8 6 o 42858. 42569.
    10 8 6 o 9246. 10267.
    12 8 6 o 5329. 6040.
    -19 9 6 o 4938. 5558.
    -17 9 6 o 14282. 14268.
    -15 9 6 < 490. 493.
    -13 9 6 o 1301. 1335.
    -11 9 6 o 9274. 9026.
    -9 9 6 o 8910. 8881.
    -7 9 6 o 8267. 8284.
    -5 9 6 o 1888. 2065.
    -3 9 6 o 1035. 1062.
    -1 9 6 < 126. 187.
    1 9 6 o 7064. 6784.
    3 9 6 o 2070. 1909.
    5 9 6 o 4084. 3651.
    7 9 6 o 4308. 4417.
    9 9 6 < 587. 235.
    11 9 6 < 518. 398.
    -18 10 6 < 434. 142.
    -16 10 6 o 28983. 29014.
    -14 10 6 < 294. 402.
    -12 10 6 o 32731. 34603.
    -10 10 6 o 8798. 8941.
    -8 10 6 o 164021. 156397.
    -6 10 6 o 34158. 35602.
    -4 10 6 o 30521. 29366.
    -2 10 6 o 5189. 5239.
    0 10 6 o 3231. 3153.
    2 10 6 o 35207. 33800.
    4 10 6 o 15904. 14714.
    6 10 6 o 3189. 2464.
    8 10 6 o 38159. 38291.
    10 10 6 o 13806. 14479.
    12 10 6 < 4840. 5702.
    -19 11 6 < 1637. 1712.
    -17 11 6 o 1063. 1264.
    -15 11 6 o 4462. 5611.
    -13 11 6 o 2210. 2743.
    -11 11 6 o 9749. 9732.
    -9 11 6 o 15708. 15855.
    -7 11 6 o 6183. 6275.
    -5 11 6 o 8099. 8808.
    -3 11 6 o 1343. 1753.
    -1 11 6 o 12855. 12811.
    1 11 6 o 3189. 2765.
    3 11 6 < 42. 5.
    5 11 6 o 2560. 2748.
    7 11 6 o 14939. 14323.
    9 11 6 < 937. 86.
    -18 12 6 < -252. 276.
    -16 12 6 o 4602. 4500.
    -14 12 6 o 1595. 1541.
    -12 12 6 < 308. 7.
    -10 12 6 o 35445. 35959.
    -8 12 6 o 57784. 57663.
    -6 12 6 o 31906. 32169.
    -4 12 6 o 7288. 7233.
    -2 12 6 o 21415. 20876.
    0 12 6 o 560. 462.
    2 12 6 o 1021. 855.
    4 12 6 o 434. 182.
    6 12 6 < 462. 134.
    8 12 6 o 17135. 16629.
    -17 13 6 o 5022. 4706.
    -15 13 6 o 1203. 545.
    -13 13 6 < 378. 193.
    -11 13 6 o 3903. 3590.
    -9 13 6 o 1357. 1155.
    -7 13 6 o 1175. 1332.
    -5 13 6 o 2728. 2670.
    -3 13 6 o 518. 444.
    -1 13 6 < 154. 54.
    1 13 6 < 182. 99.
    3 13 6 o 2728. 2924.
    5 13 6 < 70. 191.
    7 13 6 o 1651. 1256.
    9 13 6 < -392. 485.
    -16 14 6 o 26926. 27360.
    -14 14 6 o 10854. 11295.
    -12 14 6 o 99075. 104877.
    -10 14 6 o 1119. 844.
    -8 14 6 o 19359. 18749.
    -6 14 6 o 37823. 36034.
    -4 14 6 o 24283. 25462.
    -2 14 6 o 434. 630.
    0 14 6 o 22213. 23963.
    2 14 6 o 3413. 3699.
    4 14 6 o 106964. 108659.
    6 14 6 o 36942. 36339.
    8 14 6 o 15568. 18516.
    -15 15 6 o 4966. 4805.
    -13 15 6 o 6504. 7591.
    -11 15 6 o 4448. 4594.
    -9 15 6 o 3329. 3896.
    -7 15 6 o 6938. 7035.
    -5 15 6 o 3147. 3105.
    -3 15 6 < -98. 1.
    -1 15 6 < 392. 509.
    1 15 6 o 2504. 2521.
    3 15 6 o 6672. 6744.
    5 15 6 o 3651. 4104.
    7 15 6 o 2238. 2041.
    -14 16 6 < 587. 270.
    -12 16 6 o 18226. 18853.
    -10 16 6 o 30451. 30882.
    -8 16 6 o 123582. 122554.
    -6 16 6 o 1720. 1779.
    -4 16 6 o 9610. 9190.
    -2 16 6 o 22115. 20691.
    0 16 6 o 4602. 5394.
    2 16 6 o 25248. 25747.
    4 16 6 o 63504. 61176.
    6 16 6 o 16450. 16579.
    -13 17 6 o 2182. 2632.
    -11 17 6 < -56. 49.
    -9 17 6 o 1119. 956.
    -7 17 6 o 1399. 1532.
    -5 17 6 o 2490. 1978.
    -3 17 6 < 280. 440.
    -1 17 6 < 643. 650.
    1 17 6 o 1343. 984.
    3 17 6 < 448. 103.
    5 17 6 < 769. 1203.
    -12 18 6 o 27164. 26567.
    -10 18 6 o 3091. 3351.
    -8 18 6 o 3469. 2165.
    -6 18 6 o 17373. 19332.
    -4 18 6 o 10659. 9582.
    -2 18 6 < 294. 463.
    0 18 6 o 9176. 8743.
    2 18 6 < 350. 1128.
    4 18 6 o 14757. 15711.
    -11 19 6 < 1315. 2158.
    -9 19 6 < 713. 349.
    -7 19 6 < 112. 363.
    -5 19 6 o 1553. 1690.
    -3 19 6 o 1972. 2731.
    -1 19 6 < 266. 425.
    1 19 6 < -643. 24.
    3 19 6 < 1874. 3098.
    -6 20 6 o 7050. 9614.
    -4 20 6 o 6267. 5221.
    -2 20 6 < 420. 100.
    0 20 6 < 1105. 136.
    -20 0 7 < 84. 283.
    -18 0 7 o 8742. 9686.
    -16 0 7 < 224. 374.
    -14 0 7 < 196. 204.
    -12 0 7 o 7469. 7099.
    -10 0 7 o 1273. 1424.
    -8 0 7 o 15359. 16820.
    -6 0 7 o 25877. 25334.
    -4 0 7 o 4462. 4548.
    -2 0 7 o 182. 167.
    0 0 7 o 11106. 10204.
    2 0 7 < 0. 62.
    4 0 7 o 2112. 2504.
    6 0 7 o 2714. 2891.
    8 0 7 o 825. 745.
    10 0 7 o 14407. 15410.
    12 0 7 < -490. 211.
    -21 1 7 < 434. 393.
    -19 1 7 o 3329. 3304.
    -17 1 7 < 112. 19.
    -15 1 7 o 10463. 9386.
    -13 1 7 o 39739. 39786.
    -11 1 7 o 5525. 5133.
    -9 1 7 o 18828. 18512.
    -7 1 7 o 4448. 4814.
    -5 1 7 o 32074. 30606.
    -3 1 7 o 13079. 12309.
    -1 1 7 o 28367. 28106.
    1 1 7 o 22171. 20738.
    3 1 7 o 26479. 27416.
    5 1 7 o 8910. 8601.
    7 1 7 o 11806. 12689.
    9 1 7 o 3035. 2915.
    11 1 7 o 4224. 4766.
    13 1 7 < -294. 271.
    -20 2 7 o 19471. 19940.
    -18 2 7 o 3609. 3350.
    -16 2 7 o 1371. 1674.
    -14 2 7 < -70. 110.
    -12 2 7 o 3273. 3348.
    -10 2 7 o 5875. 6127.
    -8 2 7 o 2700. 2865.
    -6 2 7 < 84. 118.
    -4 2 7 < 126. 177.
    -2 2 7 < -56. 50.
    0 2 7 o 378. 407.
    2 2 7 o 3987. 3969.
    4 2 7 o 196. 216.
    6 2 7 o 1553. 1523.
    8 2 7 < 154. 2.
    10 2 7 o 3735. 3686.
    12 2 7 < 252. 317.
    -21 3 7 < 1944. 340.
    -19 3 7 o 18506. 18210.
    -17 3 7 o 713. 1104.
    -15 3 7 o 5595. 5152.
    -13 3 7 o 117861. 110900.
    -11 3 7 o 7414. 5793.
    -9 3 7 o 197032. 182670.
    -7 3 7 o 91312. 88987.
    -5 3 7 o 554294. 506700.
    -3 3 7 o 60595. 60595.
    -1 3 7 o 25961. 25530.
    1 3 7 o 114308. 111261.
    3 3 7 o 11022. 10626.
    5 3 7 o 2867. 2514.
    7 3 7 o 221189. 207994.
    9 3 7 o 37347. 38784.
    11 3 7 o 25094. 30750.
    13 3 7 o 22324. 19479.
    -20 4 7 < -14. 59.
    -18 4 7 o 937. 667.
    -16 4 7 o 615. 423.
    -14 4 7 o 406. 308.
    -12 4 7 o 2378. 2280.
    -10 4 7 o 5064. 4838.
    -8 4 7 o 4504. 4338.
    -6 4 7 o 3035. 3427.
    -4 4 7 o 5203. 5069.
    -2 4 7 o 1119. 1453.
    0 4 7 o 4532. 4439.
    2 4 7 o 587. 700.
    4 4 7 o 3861. 4071.
    6 4 7 o 965. 1039.
    8 4 7 o 1581. 1073.
    10 4 7 < 154. 28.
    12 4 7 o 1707. 2471.
    -19 5 7 o 8155. 7113.
    -17 5 7 < 322. 287.
    -15 5 7 o 15456. 14052.
    -13 5 7 o 63546. 68015.
    -11 5 7 < 126. 6.
    -9 5 7 o 123526. 110092.
    -7 5 7 o 33669. 31831.
    -5 5 7 o 34060. 34129.
    -3 5 7 o 125484. 119730.
    -1 5 7 o 170287. 156347.
    1 5 7 o 8924. 8790.
    3 5 7 o 88654. 82374.
    5 5 7 o 27850. 29924.
    7 5 7 o 41152. 43137.
    9 5 7 o 30144. 29464.
    11 5 7 o 17443. 19953.
    -20 6 7 < 140. 337.
    -18 6 7 o 1427. 1390.
    -16 6 7 o 2616. 2682.
    -14 6 7 o 1105. 1183.
    -12 6 7 o 350. 377.
    -10 6 7 o 1357. 1404.
    -8 6 7 o 9610. 9596.
    -6 6 7 o 6532. 6475.
    -4 6 7 o 8351. 8291.
    -2 6 7 < 84. 5.
    0 6 7 o 364. 464.
    2 6 7 o 2210. 2344.
    4 6 7 o 11988. 12440.
    6 6 7 o 993. 1064.
    8 6 7 o 3791. 3385.
    10 6 7 o 13750. 13492.
    12 6 7 < 336. 1.
    -21 7 7 < 615. 36.
    -19 7 7 o 3063. 3192.
    -17 7 7 o 5861. 6726.
    -15 7 7 o 6714. 6252.
    -13 7 7 o 1790. 991.
    -11 7 7 o 28745. 26730.
    -9 7 7 o 33976. 30930.
    -7 7 7 o 797. 560.
    -5 7 7 o 31193. 30494.
    -3 7 7 o 8868. 8202.
    -1 7 7 o 10882. 11177.
    1 7 7 o 25696. 25483.
    3 7 7 o 2084. 2242.
    5 7 7 o 2993. 2737.
    7 7 7 o 11918. 12100.
    9 7 7 o 951. 631.
    11 7 7 o 15820. 17200.
    -20 8 7 o 20996. 20418.
    -18 8 7 o 6364. 5758.
    -16 8 7 o 8393. 8153.
    -14 8 7 o 1776. 2096.
    -12 8 7 < 378. 341.
    -10 8 7 < 168. 73.
    -8 8 7 o 15345. 15219.
    -6 8 7 o 3595. 3900.
    -4 8 7 o 6267. 6167.
    -2 8 7 < 14. 3.
    0 8 7 o 448. 355.
    2 8 7 o 16841. 17346.
    4 8 7 o 6840. 6650.
    6 8 7 o 2658. 2768.
    8 8 7 o 2084. 1794.
    10 8 7 o 14463. 14856.
    -19 9 7 o 15862. 14327.
    -17 9 7 o 741. 41.
    -15 9 7 < 434. 66.
    -13 9 7 o 5917. 5612.
    -11 9 7 o 1497. 1818.
    -9 9 7 o 69785. 66850.
    -7 9 7 o 19821. 19226.
    -5 9 7 o 115987. 113579.
    -3 9 7 o 39809. 38248.
    -1 9 7 o 7987. 9111.
    1 9 7 o 61154. 58740.
    3 9 7 o 7763. 8665.
    5 9 7 o 629. 458.
    7 9 7 o 35515. 36029.
    9 9 7 o 12127. 12019.
    11 9 7 < 3077. 3837.
    -20 10 7 < 615. 246.
    -18 10 7 o 2196. 2592.
    -16 10 7 o 1427. 1463.
    -14 10 7 o 573. 105.
    -12 10 7 < 196. 212.
    -10 10 7 o 6253. 6203.
    -8 10 7 o 8253. 8264.
    -6 10 7 o 9106. 9129.
    -4 10 7 o 783. 880.
    -2 10 7 < -70. 82.
    0 10 7 o 504. 663.
    2 10 7 o 923. 974.
    4 10 7 o 1329. 1203.
    6 10 7 o 965. 1349.
    8 10 7 < 406. 512.
    10 10 7 o 7064. 6469.
    -19 11 7 o 6462. 5774.
    -17 11 7 o 2084. 1268.
    -15 11 7 o 923. 555.
    -13 11 7 o 56455. 59594.
    -11 11 7 o 923. 1297.
    -9 11 7 o 156160. 150352.
    -7 11 7 o 839. 747.
    -5 11 7 o 95187. 90904.
    -3 11 7 o 12197. 11281.
    -1 11 7 o 73212. 69571.
    1 11 7 o 13736. 13454.
    3 11 7 o 61071. 61419.
    5 11 7 o 23961. 24589.
    7 11 7 o 23527. 25657.
    9 11 7 o 14002. 10277.
    -18 12 7 < 699. 567.
    -16 12 7 o 4294. 4738.
    -14 12 7 o 3301. 4143.
    -12 12 7 o 2252. 2908.
    -10 12 7 o 4336. 4331.
    -8 12 7 o 10533. 10165.
    -6 12 7 o 8770. 8368.
    -4 12 7 o 14911. 14684.
    -2 12 7 o 4714. 5371.
    0 12 7 o 1483. 1564.
    2 12 7 < 70. 332.
    4 12 7 o 6476. 6431.
    6 12 7 o 1161. 1639.
    8 12 7 o 4462. 3953.
    -17 13 7 < 1119. 403.
    -15 13 7 o 2602. 1742.
    -13 13 7 o 35347. 33921.
    -11 13 7 o 12295. 12183.
    -9 13 7 o 72051. 75201.
    -7 13 7 o 2630. 1907.
    -5 13 7 o 162188. 150479.
    -3 13 7 o 12183. 12400.
    -1 13 7 o 3959. 3650.
    1 13 7 o 19513. 20326.
    3 13 7 o 1259. 988.
    5 13 7 < 98. 294.
    7 13 7 o 52972. 50247.
    -16 14 7 o 7805. 6890.
    -14 14 7 o 3469. 3853.
    -12 14 7 o 993. 812.
    -10 14 7 < 280. 228.
    -8 14 7 o 1693. 1444.
    -6 14 7 o 1511. 1254.
    -4 14 7 o 1972. 1314.
    -2 14 7 < 448. 286.
    0 14 7 < 56. 73.
    2 14 7 o 6952. 6577.
    4 14 7 o 1553. 1891.
    6 14 7 < 140. 644.
    8 14 7 < -448. 697.
    -15 15 7 < 727. 626.
    -13 15 7 o 1804. 2197.
    -11 15 7 o 1846. 2079.
    -9 15 7 o 560. 859.
    -7 15 7 < 336. 361.
    -5 15 7 o 3833. 4408.
    -3 15 7 o 21010. 21290.
    -1 15 7 o 27948. 26480.
    1 15 7 o 17597. 17070.
    3 15 7 o 11624. 10540.
    5 15 7 o 4014. 4480.
    7 15 7 < 294. 1326.
    -14 16 7 < 0. 23.
    -12 16 7 o 3063. 3071.
    -10 16 7 < 308. 51.
    -8 16 7 o 769. 615.
    -6 16 7 < 476. 233.
    -4 16 7 < 28. 230.
    -2 16 7 o 2098. 2383.
    0 16 7 o 2084. 2514.
    2 16 7 o 1315. 1236.
    4 16 7 o 1469. 990.
    6 16 7 o 4014. 4840.
    -13 17 7 o 24562. 27166.
    -11 17 7 < 643. 50.
    -9 17 7 o 11638. 13746.
    -7 17 7 o 2238. 2423.
    -5 17 7 o 13470. 14361.
    -3 17 7 o 17932. 18077.
    -1 17 7 o 17205. 19648.
    1 17 7 o 2588. 2708.
    3 17 7 o 13120. 16618.
    -12 18 7 < 2070. 1692.
    -10 18 7 < 1651. 766.
    -8 18 7 < 727. 297.
    -6 18 7 o 1623. 1776.
    -4 18 7 o 4448. 5092.
    -2 18 7 o 6560. 6246.
    0 18 7 < 629. 435.
    2 18 7 < 560. 1587.
    -7 19 7 o 9470. 10003.
    -5 19 7 o 91606. 96730.
    -3 19 7 o 5651. 5659.
    -1 19 7 o 4406. 4121.
    -20 0 8 o 5427. 6231.
    -18 0 8 o 7120. 7340.
    -16 0 8 o 116700. 116419.
    -14 0 8 o 24171. 24617.
    -12 0 8 o 1693. 1877.
    -10 0 8 o 208376. 187709.
    -8 0 8 o 35879. 33919.
    -6 0 8 o 287519. 265119.
    -4 0 8 o 2546. 2642.
    -2 0 8 o 550727. 516138.
    0 0 8 o 20506. 20842.
    2 0 8 o 979. 665.
    4 0 8 o 27920. 27325.
    6 0 8 o 10421. 10044.
    8 0 8 o 8393. 8993.
    10 0 8 o 134996. 140228.
    12 0 8 o 41460. 40835.
    -21 1 8 o 4266. 5799.
    -19 1 8 < 84. 23.
    -17 1 8 o 1091. 1076.
    -15 1 8 o 3637. 3404.
    -13 1 8 o 727. 659.
    -11 1 8 o 4196. 4563.
    -9 1 8 o 364. 422.
    -7 1 8 o 560. 787.
    -5 1 8 < 154. 47.
    -3 1 8 < 56. 42.
    -1 1 8 < 126. 219.
    1 1 8 < 140. 193.
    3 1 8 o 1203. 1065.
    5 1 8 o 1720. 1521.
    7 1 8 < 98. 188.
    9 1 8 o 1483. 1260.
    11 1 8 < -252. 126.
    -20 2 8 o 48622. 51897.
    -18 2 8 o 22912. 22825.
    -16 2 8 o 3903. 3884.
    -14 2 8 < 210. 365.
    -12 2 8 o 993. 762.
    -10 2 8 o 43124. 43364.
    -8 2 8 o 2965. 1919.
    -6 2 8 o 48538. 45371.
    -4 2 8 o 38298. 35710.
    -2 2 8 o 187114. 179954.
    0 2 8 o 182. 119.
    2 2 8 o 28171. 27126.
    4 2 8 o 3693. 3899.
    6 2 8 o 17597. 17974.
    8 2 8 o 28465. 26766.
    10 2 8 < 280. 666.
    -21 3 8 o 5203. 10642.
    -19 3 8 < 238. 81.
    -17 3 8 < 0. 119.
    -15 3 8 o 895. 990.
    -13 3 8 o 1175. 973.
    -11 3 8 o 601. 1070.
    -9 3 8 o 10029. 10035.
    -7 3 8 o 518. 504.
    -5 3 8 o 643. 668.
    -3 3 8 o 4308. 4270.
    -1 3 8 o 3553. 3733.
    1 3 8 < 98. 199.
    3 3 8 o 6728. 6430.
    5 3 8 o 4224. 4184.
    7 3 8 o 2364. 2730.
    9 3 8 o 6518. 7319.
    11 3 8 < 462. 388.
    -20 4 8 o 2308. 2444.
    -18 4 8 o 895. 1143.
    -16 4 8 o 6392. 6346.
    -14 4 8 o 755. 1516.
    -12 4 8 < 112. 34.
    -10 4 8 o 12757. 13108.
    -8 4 8 o 15205. 14062.
    -6 4 8 o 26507. 27002.
    -4 4 8 o 15051. 15024.
    -2 4 8 o 18296. 18416.
    0 4 8 o 811. 603.
    2 4 8 o 2546. 2118.
    4 4 8 o 2686. 2472.
    6 4 8 o 3609. 4405.
    8 4 8 o 6714. 7243.
    10 4 8 o 1846. 2263.
    -21 5 8 o 3441. 8579.
    -19 5 8 o 1455. 2137.
    -17 5 8 o 25780. 25498.
    -15 5 8 o 16282. 16311.
    -13 5 8 o 19009. 18814.
    -11 5 8 o 6812. 7695.
    -9 5 8 o 2923. 2924.
    -7 5 8 o 504. 563.
    -5 5 8 o 5525. 5203.
    -3 5 8 < 42. 8.
    -1 5 8 o 7302. 6778.
    1 5 8 < 70. 165.
    3 5 8 o 755. 646.
    5 5 8 o 14491. 14732.
    7 5 8 o 4756. 4655.
    9 5 8 o 4252. 4285.
    11 5 8 < -350. 462.
    -20 6 8 o 3021. 5448.
    -18 6 8 o 839. 493.
    -16 6 8 o 58511. 58396.
    -14 6 8 o 27724. 28293.
    -12 6 8 o 13918. 14043.
    -10 6 8 o 84514. 81699.
    -8 6 8 o 33794. 31004.
    -6 6 8 o 101146. 95781.
    -4 6 8 o 9106. 9606.
    -2 6 8 o 152984. 147581.
    0 6 8 o 5371. 5506.
    2 6 8 o 1762. 1695.
    4 6 8 o 24115. 23625.
    6 6 8 o 12435. 11804.
    8 6 8 o 9162. 8163.
    10 6 8 o 84668. 88570.
    -19 7 8 < -98. 196.
    -17 7 8 < 0. 63.
    -15 7 8 o 1553. 1860.
    -13 7 8 < 140. 170.
    -11 7 8 o 1455. 1688.
    -9 7 8 o 420. 469.
    -7 7 8 o 518. 493.
    -5 7 8 o 671. 643.
    -3 7 8 o 1371. 1358.
    -1 7 8 o 1874. 2000.
    1 7 8 < 0. 25.
    3 7 8 o 364. 451.
    5 7 8 o 2867. 3082.
    7 7 8 < 685. 588.
    9 7 8 o 2895. 2142.
    -20 8 8 o 68051. 73340.
    -18 8 8 o 38564. 38829.
    -16 8 8 o 2476. 2230.
    -14 8 8 o 4742. 4534.
    -12 8 8 < -14. 228.
    -10 8 8 o 40201. 41502.
    -8 8 8 o 2056. 2284.
    -6 8 8 o 128086. 117355.
    -4 8 8 o 44579. 45547.
    -2 8 8 o 164468. 164333.
    0 8 8 o 4000. 4129.
    2 8 8 o 46062. 44983.
    4 8 8 o 1637. 1352.
    6 8 8 o 28731. 29100.
    8 8 8 o 27738. 28698.
    10 8 8 o 4266. 4215.
    -19 9 8 o 1609. 1956.
    -17 9 8 o 1581. 2372.
    -15 9 8 < 392. 238.
    -13 9 8 < 280. 334.
    -11 9 8 < 238. 369.
    -9 9 8 o 434. 668.
    -7 9 8 o 532. 388.
    -5 9 8 o 3861. 4062.
    -3 9 8 o 4028. 4418.
    -1 9 8 o 13890. 13869.
    1 9 8 o 3203. 3297.
    3 9 8 < 308. 439.
    5 9 8 < -28. 30.
    7 9 8 o 6029. 6246.
    9 9 8 < 1693. 83.
    -18 10 8 < 755. 1135.
    -16 10 8 o 16729. 18716.
    -14 10 8 < 434. 39.
    -12 10 8 < 224. 383.
    -10 10 8 o 11078. 8750.
    -8 10 8 o 22786. 22674.
    -6 10 8 o 143962. 146741.
    -4 10 8 o 2154. 1525.
    -2 10 8 o 31836. 30213.
    0 10 8 o 3637. 3532.
    2 10 8 o 1077. 1193.
    4 10 8 o 6714. 6211.
    6 10 8 < -322. 144.
    8 10 8 o 5651. 4987.
    -19 11 8 o 2909. 3734.
    -17 11 8 o 18366. 17985.
    -15 11 8 o 5106. 5692.
    -13 11 8 o 9666. 8711.
    -11 11 8 o 6728. 6508.
    -9 11 8 o 1748. 1326.
    -7 11 8 o 4952. 4824.
    -5 11 8 o 11652. 11590.
    -3 11 8 o 3483. 4010.
    -1 11 8 o 10743. 10136.
    1 11 8 o 2140. 2377.
    3 11 8 < -14. 51.
    5 11 8 o 4784. 4697.
    7 11 8 o 3203. 3327.
    9 11 8 < -601. 643.
    -18 12 8 o 6029. 3791.
    -16 12 8 o 11204. 9180.
    -14 12 8 o 2280. 2352.
    -12 12 8 < 98. 9.
    -10 12 8 o 3637. 3257.
    -8 12 8 o 9148. 8855.
    -6 12 8 o 14687. 14826.
    -4 12 8 o 1119. 1347.
    -2 12 8 o 6183. 5946.
    0 12 8 o 392. 335.
    2 12 8 o 1063. 951.
    4 12 8 o 8602. 8299.
    6 12 8 o 9735. 8447.
    8 12 8 o 10421. 8561.
    -17 13 8 < 1287. 963.
    -15 13 8 o 2056. 2053.
    -13 13 8 o 3063. 3060.
    -11 13 8 o 1986. 3072.
    -9 13 8 o 3847. 4023.
    -7 13 8 < -70. 17.
    -5 13 8 < 112. 207.
    -3 13 8 < 168. 23.
    -1 13 8 < 294. 331.
    1 13 8 < 70. 72.
    3 13 8 o 1944. 2701.
    5 13 8 < 56. 464.
    7 13 8 < -266. 93.
    -16 14 8 < 1175. 395.
    -14 14 8 o 4616. 4617.
    -12 14 8 < -28. 214.
    -10 14 8 o 29808. 31432.
    -8 14 8 < 70. 269.
    -6 14 8 o 37096. 37132.
    -4 14 8 o 21345. 22174.
    -2 14 8 o 73086. 72528.
    0 14 8 o 811. 1131.
    2 14 8 o 17387. 18781.
    4 14 8 < -140. 474.
    6 14 8 o 13037. 14879.
    -15 15 8 < 1049. 182.
    -13 15 8 < 504. 462.
    -11 15 8 < 308. 372.
    -9 15 8 < 140. 239.
    -7 15 8 o 1511. 1690.
    -5 15 8 o 1762. 2025.
    -3 15 8 o 6434. 6361.
    -1 15 8 o 4854. 4836.
    1 15 8 o 2574. 2423.
    3 15 8 < 196. 5.
    5 15 8 < -1049. 35.
    -14 16 8 o 7050. 5701.
    -12 16 8 o 10225. 9834.
    -10 16 8 o 29122. 26600.
    -8 16 8 o 8728. 8805.
    -6 16 8 o 78821. 84727.
    -4 16 8 o 7330. 7695.
    -2 16 8 o 45782. 44736.
    0 16 8 o 2420. 2245.
    2 16 8 o 5847. 7231.
    4 16 8 o 11540. 13045.
    -13 17 8 o 4868. 4536.
    -11 17 8 o 3245. 2363.
    -9 17 8 < -224. 3.
    -7 17 8 < -238. 187.
    -5 17 8 < -168. 239.
    -3 17 8 < 210. 452.
    -1 17 8 o 1049. 1106.
    1 17 8 < 546. 27.
    -8 18 8 < -1161. 21.
    -6 18 8 o 4854. 3951.
    -4 18 8 o 6546. 7160.
    -2 18 8 o 7106. 7571.
    0 18 8 < 923. 315.
    -7 19 8 < 755. 451.
    -5 19 8 < 28. 3.
    -3 19 8 < 490. 7.
    -20 0 9 < 1203. 794.
    -18 0 9 o 5777. 5784.
    -16 0 9 o 10491. 9927.
    -14 0 9 o 3819. 4092.
    -12 0 9 < 182. 15.
    -10 0 9 o 6504. 6504.
    -8 0 9 o 8938. 10088.
    -6 0 9 o 3791. 3528.
    -4 0 9 o 6057. 5823.
    -2 0 9 o 657. 577.
    0 0 9 < -14. 10.
    2 0 9 o 3959. 4913.
    4 0 9 < 280. 390.
    6 0 9 o 14659. 14139.
    8 0 9 < 867. 597.
    10 0 9 < 84. 1504.
    -21 1 9 < 2014. 9472.
    -19 1 9 o 4952. 5135.
    -17 1 9 o 15610. 15884.
    -15 1 9 o 9568. 9167.
    -13 1 9 o 769. 840.
    -11 1 9 o 14519. 16074.
    -9 1 9 o 23947. 24263.
    -7 1 9 < 112. 32.
    -5 1 9 < 84. 34.
    -3 1 9 o 26213. 23841.
    -1 1 9 o 21080. 19754.
    1 1 9 o 55168. 54508.
    3 1 9 o 19177. 18668.
    5 1 9 o 727. 782.
    7 1 9 o 8085. 7766.
    9 1 9 < -84. 75.
    -20 2 9 o 3567. 5733.
    -18 2 9 o 13946. 13340.
    -16 2 9 < -154. 46.
    -14 2 9 o 5036. 4776.
    -12 2 9 o 518. 390.
    -10 2 9 < 140. 126.
    -8 2 9 < 112. 138.
    -6 2 9 o 671. 676.
    -4 2 9 o 10323. 11122.
    -2 2 9 o 3301. 3467.
    0 2 9 < 126. 83.
    2 2 9 o 4826. 4418.
    4 2 9 < 14. 259.
    6 2 9 o 1147. 1247.
    8 2 9 o 867. 1055.
    10 2 9 o 1972. 3577.
    -19 3 9 o 38830. 38972.
    -17 3 9 o 20506. 22096.
    -15 3 9 o 1860. 1800.
    -13 3 9 o 171560. 168215.
    -11 3 9 o 70988. 70956.
    -9 3 9 o 56161. 56040.
    -7 3 9 o 171420. 166668.
    -5 3 9 o 699. 1049.
    -3 3 9 o 79982. 78364.
    -1 3 9 o 40285. 39330.
    1 3 9 o 139584. 130382.
    3 3 9 o 3231. 3055.
    5 3 9 o 36060. 36807.
    7 3 9 o 4574. 4235.
    9 3 9 < 546. 479.
    -20 4 9 o 2784. 3374.
    -18 4 9 o 9512. 8939.
    -16 4 9 o 7344. 6892.
    -14 4 9 o 6113. 6330.
    -12 4 9 < 168. 205.
    -10 4 9 < 112. 232.
    -8 4 9 o 1679. 2103.
    -6 4 9 o 713. 718.
    -4 4 9 < 98. 87.
    -2 4 9 < 126. 75.
    0 4 9 < -98. 87.
    2 4 9 o 490. 473.
    4 4 9 < 56. 364.
    6 4 9 < 154. 60.
    8 4 9 < 560. 148.
    10 4 9 < 308. 94.
    -19 5 9 o 13568. 13180.
    -17 5 9 o 87913. 90291.
    -15 5 9 o 72485. 72966.
    -13 5 9 o 392. 86.
    -11 5 9 o 4098. 4237.
    -9 5 9 o 10785. 9890.
    -7 5 9 o 5819. 6357.
    -5 5 9 o 18814. 17830.
    -3 5 9 o 102418. 96018.
    -1 5 9 o 42229. 40746.
    1 5 9 o 120659. 119018.
    3 5 9 o 1972. 1911.
    5 5 9 o 21765. 20659.
    7 5 9 o 3973. 3770.
    9 5 9 < -350. 37.
    -20 6 9 < 1175. 1851.
    -18 6 9 < 126. 346.
    -16 6 9 o 7847. 6688.
    -14 6 9 o 11372. 11486.
    -12 6 9 o 4882. 4653.
    -10 6 9 o 1063. 1459.
    -8 6 9 o 1567. 1794.
    -6 6 9 < 56. 67.
    -4 6 9 < 42. 6.
    -2 6 9 o 462. 495.
    0 6 9 < -42. 18.
    2 6 9 o 6336. 6442.
    4 6 9 < 56. 7.
    6 6 9 o 3105. 3292.
    8 6 9 o 2308. 2362.
    -19 7 9 < 42. 217.
    -17 7 9 < 308. 134.
    -15 7 9 o 601. 206.
    -13 7 9 o 11960. 11512.
    -11 7 9 o 7428. 7773.
    -9 7 9 o 13946. 14280.
    -7 7 9 o 15247. 15236.
    -5 7 9 o 4238. 3455.
    -3 7 9 o 8742. 9381.
    -1 7 9 o 4938. 4286.
    1 7 9 < 0. 8.
    3 7 9 o 17918. 17731.
    5 7 9 o 8281. 7658.
    7 7 9 o 3329. 2991.
    9 7 9 < -14. 21.
    -20 8 9 < 1469. 2490.
    -18 8 9 o 10085. 10062.
    -16 8 9 < 182. 147.
    -14 8 9 o 12841. 11742.
    -12 8 9 o 3301. 3237.
    -10 8 9 o 4924. 4440.
    -8 8 9 o 1273. 1972.
    -6 8 9 o 7455. 7440.
    -4 8 9 o 13820. 15161.
    -2 8 9 o 8393. 7872.
    0 8 9 o 993. 1227.
    2 8 9 o 13988. 13186.
    4 8 9 < 112. 338.
    6 8 9 < -14. 131.
    8 8 9 o 6574. 7100.
    -19 9 9 o 11246. 10026.
    -17 9 9 o 9652. 9794.
    -15 9 9 o 2336. 1956.
    -13 9 9 o 84374. 84596.
    -11 9 9 o 38243. 40074.
    -9 9 9 o 14659. 15825.
    -7 9 9 o 43614. 41604.
    -5 9 9 < 126. 116.
    -3 9 9 o 22073. 24390.
    -1 9 9 o 8588. 8734.
    1 9 9 o 34620. 32639.
    3 9 9 o 5805. 5356.
    5 9 9 o 24213. 26115.
    7 9 9 < 937. 104.
    -18 10 9 < 1245. 30.
    -16 10 9 o 4560. 4081.
    -14 10 9 o 2770. 2836.
    -12 10 9 < -84. 4.
    -10 10 9 o 3595. 3728.
    -8 10 9 o 1860. 2534.
    -6 10 9 < 28. 8.
    -4 10 9 o 2784. 2600.
    -2 10 9 o 462. 307.
    0 10 9 < 42. 16.
    2 10 9 o 629. 481.
    4 10 9 < 280. 4.
    6 10 9 < 294. 1535.
    8 10 9 < 2210. 995.
    -17 11 9 o 69309. 71008.
    -15 11 9 o 27934. 29687.
    -13 11 9 o 6029. 6198.
    -11 11 9 o 19205. 18267.
    -9 11 9 o 51293. 46863.
    -7 11 9 o 3301. 3102.
    -5 11 9 o 8281. 9896.
    -3 11 9 o 114154. 114148.
    -1 11 9 o 14477. 13779.
    1 11 9 o 140717. 137559.
    3 11 9 o 3077. 2262.
    5 11 9 o 8770. 8353.
    7 11 9 < 2154. 1494.
    -18 12 9 < 2812. 2429.
    -16 12 9 o 3357. 2859.
    -14 12 9 o 1776. 2063.
    -12 12 9 o 2546. 3217.
    -10 12 9 o 5973. 6592.
    -8 12 9 o 629. 449.
    -6 12 9 < 308. 79.
    -4 12 9 < -112. 2.
    -2 12 9 o 1455. 1364.
    0 12 9 o 3007. 2852.
    2 12 9 o 7078. 6812.
    4 12 9 o 1860. 1618.
    6 12 9 < -671. 18.
    -17 13 9 o 11022. 12046.
    -15 13 9 < 420. 7.
    -13 13 9 o 61854. 63598.
    -11 13 9 o 12477. 15203.
    -9 13 9 o 6490. 7396.
    -7 13 9 o 52692. 52223.
    -5 13 9 < -168. 191.
    -3 13 9 o 39488. 41901.
    -1 13 9 o 2182. 1263.
    1 13 9 o 47433. 45992.
    3 13 9 o 9512. 9451.
    5 13 9 o 18310. 21800.
    -16 14 9 < 951. 40.
    -14 14 9 o 1497. 1492.
    -12 14 9 o 3105. 3150.
    -10 14 9 o 3623. 3765.
    -8 14 9 o 4196. 4011.
    -6 14 9 < 182. 604.
    -4 14 9 o 5329. 5354.
    -2 14 9 o 1217. 1080.
    0 14 9 o 2294. 1565.
    2 14 9 o 5189. 4925.
    4 14 9 < 518. 754.
    -15 15 9 o 14324. 13115.
    -13 15 9 o 10015. 9643.
    -11 15 9 o 8491. 7947.
    -9 15 9 o 7008. 6801.
    -7 15 9 o 1888. 1840.
    -5 15 9 o 769. 1334.
    -3 15 9 < 797. 367.
    -1 15 9 o 1329. 1030.
    1 15 9 o 4476. 4692.
    3 15 9 < 280. 111.
    -12 16 9 < 28. 293.
    -10 16 9 < 979. 968.
    -8 16 9 o 2630. 2851.
    -6 16 9 o 1846. 1741.
    -4 16 9 < 70. 161.
    -2 16 9 o 3553. 4404.
    0 16 9 < 504. 1133.
    -9 17 9 o 4112. 5188.
    -7 17 9 < 615. 582.
    -5 17 9 o 2280. 2771.
    -3 17 9 o 14463. 14145.
    -1 17 9 o 8980. 10786.
    -8 18 9 < 1874. 585.
    -6 18 9 < -168. 630.
    -4 18 9 < -518. 127.
    -20 0 10 < 378. 1111.
    -18 0 10 o 77674. 74350.
    -16 0 10 o 11820. 13186.
    -14 0 10 o 65603. 63856.
    -12 0 10 o 699. 534.
    -10 0 10 o 316389. 295003.
    -8 0 10 o 34004. 34222.
    -6 0 10 o 14128. 12806.
    -4 0 10 o 105748. 103302.
    -2 0 10 o 32186. 30874.
    0 0 10 o 11918. 12548.
    2 0 10 o 86724. 81004.
    4 0 10 o 200011. 191750.
    6 0 10 < 490. 267.
    8 0 10 o 14715. 17646.
    -19 1 10 o 1651. 1911.
    -17 1 10 o 1441. 1693.
    -15 1 10 o 5917. 6306.
    -13 1 10 o 5161. 4567.
    -11 1 10 o 2014. 2313.
    -9 1 10 o 3203. 3155.
    -7 1 10 o 1231. 1879.
    -5 1 10 o 1790. 1795.
    -3 1 10 o 909. 1369.
    -1 1 10 o 1287. 1747.
    1 1 10 < 112. 19.
    3 1 10 < -112. 12.
    5 1 10 < 434. 464.
    7 1 10 < 28. 14.
    9 1 10 < -490. 1334.
    -20 2 10 < 979. 1926.
    -18 2 10 o 58763. 56452.
    -16 2 10 o 26129. 24440.
    -14 2 10 o 40704. 37108.
    -12 2 10 o 14044. 12493.
    -10 2 10 o 36130. 36852.
    -8 2 10 o 448. 444.
    -6 2 10 o 35277. 34706.
    -4 2 10 o 1469. 1531.
    -2 2 10 o 35669. 34062.
    0 2 10 o 114378. 108051.
    2 2 10 o 3049. 2273.
    4 2 10 o 47768. 48393.
    6 2 10 < -140. 188.
    8 2 10 o 7973. 7588.
    -21 3 10 < 1944. 11.
    -19 3 10 o 1693. 2689.
    -17 3 10 o 1581. 1878.
    -15 3 10 o 4238. 4589.
    -13 3 10 o 5050. 4301.
    -11 3 10 o 13065. 14125.
    -9 3 10 o 12659. 12288.
    -7 3 10 o 448. 806.
    -5 3 10 o 1119. 1556.
    -3 3 10 < 0. 89.
    -1 3 10 o 1972. 1893.
    1 3 10 o 2322. 2043.
    3 3 10 < 140. 186.
    5 3 10 o 7567. 7955.
    7 3 10 < 336. 519.
    -20 4 10 < 895. 2275.
    -18 4 10 o 10099. 10632.
    -16 4 10 o 3749. 4372.
    -14 4 10 o 6770. 6267.
    -12 4 10 < -42. 13.
    -10 4 10 o 853. 648.
    -8 4 10 o 4644. 5093.
    -6 4 10 o 7469. 7911.
    -4 4 10 o 14030. 14209.
    -2 4 10 o 5707. 5886.
    0 4 10 o 15205. 14225.
    2 4 10 o 1734. 1748.
    4 4 10 < 98. 33.
    6 4 10 o 3819. 3485.
    8 4 10 o 6043. 5994.
    -21 5 10 o 3707. 3699.
    -19 5 10 o 7987. 8232.
    -17 5 10 o 1315. 1937.
    -15 5 10 o 4056. 4652.
    -13 5 10 < 196. 4.
    -11 5 10 o 10071. 10080.
    -9 5 10 o 1790. 2367.
    -7 5 10 o 2951. 2897.
    -5 5 10 o 811. 544.
    -3 5 10 o 923. 904.
    -1 5 10 o 3819. 4402.
    1 5 10 < -168. 12.
    3 5 10 < -14. 8.
    5 5 10 o 10938. 9151.
    7 5 10 < 420. 372.
    -20 6 10 o 2448. 2828.
    -18 6 10 o 22996. 25485.
    -16 6 10 o 5959. 5802.
    -14 6 10 o 41516. 43562.
    -12 6 10 o 8672. 9966.
    -10 6 10 o 108335. 106125.
    -8 6 10 o 55923. 54115.
    -6 6 10 o 43908. 44405.
    -4 6 10 o 79199. 78308.
    -2 6 10 o 13009. 13387.
    0 6 10 o 685. 937.
    2 6 10 o 52216. 53766.
    4 6 10 o 90445. 90254.
    6 6 10 o 3287. 3969.
    -19 7 10 < 1035. 12.
    -17 7 10 < 56. 250.
    -15 7 10 < 294. 41.
    -13 7 10 o 5497. 4720.
    -11 7 10 o 6281. 6770.
    -9 7 10 o 6616. 6649.
    -7 7 10 o 601. 799.
    -5 7 10 o 573. 544.
    -3 7 10 o 2588. 2600.
    -1 7 10 < 126. 57.
    1 7 10 < -126. 49.
    3 7 10 < 224. 92.
    5 7 10 o 1916. 1329.
    7 7 10 < -126. 164.
    -20 8 10 < 2923. 3388.
    -18 8 10 o 48496. 53491.
    -16 8 10 o 24604. 26415.
    -14 8 10 o 82122. 77761.
    -12 8 10 o 30018. 29208.
    -10 8 10 o 29276. 28848.
    -8 8 10 o 420. 58.
    -6 8 10 o 40732. 39424.
    -4 8 10 o 1427. 1442.
    -2 8 10 o 59728. 57665.
    0 8 10 o 148158. 142104.
    2 8 10 o 2126. 2121.
    4 8 10 o 60595. 62555.
    6 8 10 < -1315. 1943.
    -19 9 10 o 5903. 5373.
    -17 9 10 < 532. 165.
    -15 9 10 o 1371. 1195.
    -13 9 10 o 7567. 7207.
    -11 9 10 o 14631. 14821.
    -9 9 10 o 10826. 9507.
    -7 9 10 o 7889. 7258.
    -5 9 10 < 56. 43.
    -3 9 10 o 1720. 1718.
    -1 9 10 o 3119. 3075.
    1 9 10 o 518. 557.
    3 9 10 < 168. 57.
    5 9 10 o 7469. 8020.
    -18 10 10 < 1888. 1650.
    -16 10 10 < 350. 133.
    -14 10 10 o 33836. 34092.
    -12 10 10 o 881. 359.
    -10 10 10 o 29276. 26889.
    -8 10 10 o 8141. 8008.
    -6 10 10 o 671. 599.
    -4 10 10 o 22115. 23534.
    -2 10 10 o 3763. 3318.
    0 10 10 o 1231. 1512.
    2 10 10 o 11484. 10830.
    4 10 10 o 28213. 28150.
    -17 11 10 < 881. 94.
    -15 11 10 o 3273. 2635.
    -13 11 10 < 392. 372.
    -11 11 10 o 2000. 2150.
    -9 11 10 < 308. 458.
    -7 11 10 o 643. 440.
    -5 11 10 o 1189. 1192.
    -3 11 10 o 1385. 1233.
    -1 11 10 o 14925. 15101.
    1 11 10 o 1860. 2089.
    3 11 10 < 336. 78.
    5 11 10 o 9540. 12272.
    -16 12 10 o 1748. 677.
    -14 12 10 o 4014. 3789.
    -12 12 10 < 154. 156.
    -10 12 10 o 12477. 12621.
    -8 12 10 o 5525. 5455.
    -6 12 10 o 8323. 9022.
    -4 12 10 o 18324. 18061.
    -2 12 10 o 12743. 13354.
    0 12 10 o 4952. 3689.
    2 12 10 o 7260. 6738.
    4 12 10 o 8141. 6595.
    -15 13 10 o 2881. 2576.
    -13 13 10 o 5455. 5352.
    -11 13 10 o 4574. 5087.
    -9 13 10 o 4294. 4305.
    -7 13 10 o 811. 606.
    -5 13 10 o 1888. 2163.
    -3 13 10 < -140. 6.
    -1 13 10 o 2770. 2133.
    1 13 10 o 2700. 2317.
    3 13 10 < -56. 1700.
    -14 14 10 o 30326. 33224.
    -12 14 10 o 8463. 9155.
    -10 14 10 o 15540. 16143.
    -8 14 10 < 140. 278.
    -6 14 10 o 18590. 20246.
    -4 14 10 o 783. 262.
    -2 14 10 o 16128. 17188.
    0 14 10 o 67239. 67686.
    2 14 10 < -783. 171.
    -13 15 10 o 2979. 1667.
    -11 15 10 < 1175. 1698.
    -9 15 10 o 2840. 3590.
    -7 15 10 o 5637. 6378.
    -5 15 10 o 3721. 3735.
    -3 15 10 o 1175. 1149.
    -1 15 10 < -336. 124.
    1 15 10 < -2084. 2450.
    -8 16 10 o 27150. 30818.
    -6 16 10 o 14030. 11787.
    -4 16 10 o 40103. 41952.
    -2 16 10 o 2923. 1618.
    -7 17 10 < 196. 274.
    -5 17 10 < -937. 23.
    -20 0 11 < 532. 574.
    -18 0 11 < -266. 47.
    -16 0 11 < 42. 17.
    -14 0 11 o 6448. 5737.
    -12 0 11 o 10127. 9783.
    -10 0 11 o 546. 117.
    -8 0 11 < 238. 23.
    -6 0 11 o 4532. 4386.
    -4 0 11 o 979. 879.
    -2 0 11 o 3609. 3897.
    0 0 11 o 1874. 1726.
    2 0 11 o 14435. 14415.
    4 0 11 < 895. 1589.
    6 0 11 < 1539. 2676.
    -19 1 11 < 378. 719.
    -17 1 11 < 280. 118.
    -15 1 11 o 23527. 22480.
    -13 1 11 o 11778. 12003.
    -11 1 11 o 3917. 3543.
    -9 1 11 o 1581. 1883.
    -7 1 11 o 57686. 55058.
    -5 1 11 o 11960. 12154.
    -3 1 11 o 2895. 3605.
    -1 1 11 < 210. 19.
    1 1 11 o 9791. 9746.
    3 1 11 o 27668. 26636.
    5 1 11 o 2490. 2996.
    7 1 11 < 783. 486.
    -20 2 11 < 350. 728.
    -18 2 11 o 6574. 6993.
    -16 2 11 o 9805. 9353.
    -14 2 11 o 1091. 1567.
    -12 2 11 o 560. 713.
    -10 2 11 o 825. 1123.
    -8 2 11 o 797. 612.
    -6 2 11 o 336. 381.
    -4 2 11 < 84. 17.
    -2 2 11 o 6630. 6292.
    0 2 11 < 280. 230.
    2 2 11 o 8616. 8971.
    4 2 11 < 364. 441.
    6 2 11 < 671. 1366.
    -19 3 11 o 14212. 13144.
    -17 3 11 o 2126. 2179.
    -15 3 11 o 64875. 63590.
    -13 3 11 o 25206. 25430.
    -11 3 11 o 97257. 101884.
    -9 3 11 o 12785. 12552.
    -7 3 11 o 86696. 81895.
    -5 3 11 o 26549. 27904.
    -3 3 11 o 643. 719.
    -1 3 11 o 35095. 35740.
    1 3 11 o 11498. 9684.
    3 3 11 < 601. 167.
    5 3 11 o 50706. 53424.
    7 3 11 o 104363. 112617.
    -20 4 11 < 322. 969.
    -18 4 11 o 2028. 2916.
    -16 4 11 o 1091. 1153.
    -14 4 11 o 811. 620.
    -12 4 11 < 154. 344.
    -10 4 11 o 755. 617.
    -8 4 11 o 1818. 2124.
    -6 4 11 o 2350. 1849.
    -4 4 11 o 546. 637.
    -2 4 11 o 1399. 1371.
    0 4 11 o 2770. 3561.
    2 4 11 o 979. 552.
    4 4 11 < -28. 2.
    6 4 11 < 112. 39.
    -19 5 11 o 7889. 6349.
    -17 5 11 o 9819. 10249.
    -15 5 11 o 33752. 34362.
    -13 5 11 o 29039. 26878.
    -11 5 11 o 75002. 73859.
    -9 5 11 o 18450. 18583.
    -7 5 11 o 66498. 67008.
    -5 5 11 o 35627. 34690.
    -3 5 11 o 2084. 1763.
    -1 5 11 o 1665. 1555.
    1 5 11 o 29640. 28898.
    3 5 11 o 71114. 74232.
    5 5 11 < 629. 120.
    -20 6 11 < -84. 399.
    -18 6 11 < 56. 738.
    -16 6 11 < 126. 58.
    -14 6 11 o 3455. 4024.
    -12 6 11 o 4126. 4370.
    -10 6 11 o 1916. 1710.
    -8 6 11 o 4700. 4899.
    -6 6 11 o 13134. 12195.
    -4 6 11 o 2042. 2229.
    -2 6 11 < 98. 127.
    0 6 11 < 406. 975.
    2 6 11 o 3231. 3098.
    4 6 11 < 881. 691.
    -19 7 11 < 979. 2078.
    -17 7 11 < -126. 61.
    -15 7 11 < -168. 165.
    -13 7 11 o 1147. 1033.
    -11 7 11 o 18450. 19025.
    -9 7 11 o 19135. 20986.
    -7 7 11 o 769. 590.
    -5 7 11 o 1846. 1838.
    -3 7 11 < 364. 140.
    -1 7 11 < 224. 70.
    1 7 11 o 3665. 4056.
    3 7 11 o 1245. 954.
    5 7 11 o 5861. 9422.
    -18 8 11 o 8980. 11593.
    -16 8 11 o 17583. 17619.
    -14 8 11 o 2518. 2409.
    -12 8 11 o 1888. 1317.
    -10 8 11 o 3301. 3253.
    -8 8 11 o 5973. 5361.
    -6 8 11 o 3133. 2931.
    -4 8 11 o 1790. 1633.
    -2 8 11 o 2000. 1784.
    0 8 11 o 2280. 1911.
    2 8 11 o 11386. 11132.
    4 8 11 < -140. 9.
    -17 9 11 < -154. 53.
    -15 9 11 o 11120. 11497.
    -13 9 11 o 6141. 5743.
    -11 9 11 o 42509. 42984.
    -9 9 11 o 3469. 3414.
    -7 9 11 o 9470. 9986.
    -5 9 11 o 3399. 3243.
    -3 9 11 o 1874. 1985.
    -1 9 11 o 17037. 17358.
    1 9 11 o 4840. 3892.
    3 9 11 o 3469. 2582.
    -16 10 11 < 406. 178.
    -14 10 11 o 1707. 2100.
    -12 10 11 o 1665. 1336.
    -10 10 11 < 210. 12.
    -8 10 11 o 518. 511.
    -6 10 11 < 308. 363.
    -4 10 11 < 126. 175.
    -2 10 11 < 196. 100.
    0 10 11 o 3805. 3661.
    2 10 11 o 5203. 3632.
    -15 11 11 o 43782. 44446.
    -13 11 11 o 11288. 12553.
    -11 11 11 o 65533. 64549.
    -9 11 11 o 3329. 3075.
    -7 11 11 o 89088. 94345.
    -5 11 11 o 3763. 4039.
    -3 11 11 o 22157. 21360.
    -1 11 11 < 378. 167.
    1 11 11 o 15652. 14887.
    3 11 11 o 62763. 66287.
    -16 12 11 < -895. 221.
    -14 12 11 < 196. 190.
    -12 12 11 < -56. 132.
    -10 12 11 o 755. 937.
    -8 12 11 o 2252. 2589.
    -6 12 11 o 7260. 7371.
    -4 12 11 o 5455. 6070.
    -2 12 11 o 2672. 2222.
    0 12 11 < 769. 299.
    2 12 11 < 727. 731.
    -15 13 11 o 26675. 27793.
    -13 13 11 o 2112. 1700.
    -11 13 11 o 44733. 51459.
    -9 13 11 o 16058. 17806.
    -7 13 11 o 27612. 28194.
    -5 13 11 < -196. 41.
    -3 13 11 < 168. 589.
    -1 13 11 o 5399. 5508.
    1 13 11 o 8239. 6420.
    -14 14 11 < 1581. 327.
    -12 14 11 < 252. 33.
    -10 14 11 < 713. 1040.
    -8 14 11 o 1189. 2054.
    -6 14 11 o 1553. 2449.
    -4 14 11 o 2700. 1876.
    -2 14 11 < 1609. 1083.
    0 14 11 < 490. 6.
    -11 15 11 < 238. 19.
    -9 15 11 < -518. 404.
    -7 15 11 < 811. 1282.
    -5 15 11 < 1273. 551.
    -10 16 11 < -1245. 18.
    -8 16 11 < -406. 1115.
    -6 16 11 < 615. 1360.
    -4 16 11 < 1469. 1.
    -20 0 12 < 1413. 4521.
    -18 0 12 o 28507. 30354.
    -16 0 12 o 30661. 26688.
    -14 0 12 o 18674. 18702.
    -12 0 12 o 165084. 159657.
    -10 0 12 o 55490. 59231.
    -8 0 12 o 48356. 49078.
    -6 0 12 o 1371. 565.
    -4 0 12 o 140829. 136229.
    -2 0 12 o 2937. 2809.
    0 0 12 o 23472. 27310.
    2 0 12 < 601. 441.
    4 0 12 o 3497. 2268.
    -19 1 12 < -28. 194.
    -17 1 12 < 126. 6.
    -15 1 12 o 839. 908.
    -13 1 12 < 392. 304.
    -11 1 12 < 210. 362.
    -9 1 12 o 839. 795.
    -7 1 12 o 406. 489.
    -5 1 12 < 56. 87.
    -3 1 12 < 266. 201.
    -1 1 12 < 518. 146.
    1 1 12 o 3259. 3514.
    3 1 12 < 336. 102.
    5 1 12 < 783. 936.
    -20 2 12 o 17163. 19977.
    -18 2 12 < -182. 132.
    -16 2 12 o 12393. 11765.
    -14 2 12 o 12939. 14814.
    -12 2 12 o 7651. 6957.
    -10 2 12 < 406. 294.
    -8 2 12 o 69897. 65556.
    -6 2 12 o 3567. 3188.
    -4 2 12 o 80989. 80359.
    -2 2 12 o 19974. 19108.
    0 2 12 < 238. 3.
    2 2 12 o 2784. 3682.
    4 2 12 < -84. 101.
    -19 3 12 o 8588. 10321.
    -17 3 12 o 3049. 2974.
    -15 3 12 < 532. 604.
    -13 3 12 o 727. 773.
    -11 3 12 o 10645. 10070.
    -9 3 12 o 3595. 3732.
    -7 3 12 < 168. 52.
    -5 3 12 < 14. 11.
    -3 3 12 o 1986. 1999.
    -1 3 12 < 434. 165.
    1 3 12 o 2672. 3000.
    3 3 12 < 252. 12.
    -20 4 12 o 3329. 5020.
    -18 4 12 < 671. 1482.
    -16 4 12 o 1287. 1495.
    -14 4 12 o 1846. 1677.
    -12 4 12 o 923. 1032.
    -10 4 12 o 1329. 1266.
    -8 4 12 < 0. 306.
    -6 4 12 o 532. 616.
    -4 4 12 o 24730. 22265.
    -2 4 12 o 11316. 12070.
    0 4 12 o 7302. 6517.
    2 4 12 < 769. 1003.
    4 4 12 < 2392. 1150.
    -19 5 12 < 1007. 1666.
    -17 5 12 < 420. 833.
    -15 5 12 o 1315. 1269.
    -13 5 12 < 168. 319.
    -11 5 12 o 741. 469.
    -9 5 12 o 4938. 4821.
    -7 5 12 o 12058. 12055.
    -5 5 12 o 6924. 7411.
    -3 5 12 o 10379. 10548.
    -1 5 12 o 3875. 3644.
    1 5 12 o 1846. 1947.
    3 5 12 < 238. 256.
    -20 6 12 < 2700. 1760.
    -18 6 12 o 35823. 38152.
    -16 6 12 o 23947. 23807.
    -14 6 12 o 3777. 4101.
    -12 6 12 o 47894. 49033.
    -10 6 12 o 43726. 42233.
    -8 6 12 o 23388. 24952.
    -6 6 12 o 5637. 5835.
    -4 6 12 o 39739. 39363.
    -2 6 12 o 5343. 4853.
    0 6 12 o 5749. 5474.
    2 6 12 < -196. 84.
    -19 7 12 o 5931. 8124.
    -17 7 12 o 4504. 5179.
    -15 7 12 < -308. 13.
    -13 7 12 < 406. 379.
    -11 7 12 o 1972. 2390.
    -9 7 12 o 573. 580.
    -7 7 12 < 210. 68.
    -5 7 12 < -280. 28.
    -3 7 12 < -42. 44.
    -1 7 12 < -448. 13.
    1 7 12 < 252. 302.
    -18 8 12 < -1049. 52.
    -16 8 12 o 8141. 7257.
    -14 8 12 o 22157. 23970.
    -12 8 12 o 4924. 6102.
    -10 8 12 o 1539. 1107.
    -8 8 12 o 116001. 110973.
    -6 8 12 o 13079. 14204.
    -4 8 12 o 86752. 88865.
    -2 8 12 o 26884. 25460.
    0 8 12 o 3805. 3183.
    2 8 12 < 0. 930.
    -17 9 12 < -280. 971.
    -15 9 12 o 2322. 2421.
    -13 9 12 < 601. 836.
    -11 9 12 < 434. 172.
    -9 9 12 < 392. 205.
    -7 9 12 < 126. 17.
    -5 9 12 < -308. 133.
    -3 9 12 o 4350. 3938.
    -1 9 12 < 909. 1193.
    1 9 12 < -923. 26.
    -16 10 12 o 7833. 7554.
    -14 10 12 o 1944. 2374.
    -12 10 12 o 32172. 32793.
    -10 10 12 o 6826. 8002.
    -8 10 12 o 15638. 15652.
    -6 10 12 o 2951. 3184.
    -4 10 12 o 11764. 9746.
    -2 10 12 < 587. 596.
    0 10 12 o 23793. 26425.
    2 10 12 o 5609. 3498.
    -15 11 12 o 7218. 7778.
    -13 11 12 o 5092. 5316.
    -11 11 12 o 2350. 2916.
    -9 11 12 o 4658. 5312.
    -7 11 12 o 3385. 4150.
    -5 11 12 o 2126. 1794.
    -3 11 12 o 6462. 7484.
    -1 11 12 o 2756. 1900.
    1 11 12 o 2728. 3380.
    -14 12 12 o 6812. 8147.
    -12 12 12 o 6350. 8207.
    -10 12 12 o 7064. 6927.
    -8 12 12 < 252. 768.
    -6 12 12 < 350. 208.
    -4 12 12 < -336. 712.
    -2 12 12 < 1595. 856.
    -13 13 12 < 2392. 1485.
    -11 13 12 o 3959. 4798.
    -9 13 12 < 993. 1105.
    -7 13 12 < -490. 336.
    -5 13 12 < 252. 221.
    -3 13 12 < 1343. 361.
    -12 14 12 < 3987. 3906.
    -10 14 12 < -825. 60.
    -8 14 12 o 47544. 54686.
    -6 14 12 o 6994. 5415.
    -18 0 13 < 1385. 401.
    -16 0 13 o 5078. 5122.
    -14 0 13 o 17107. 15279.
    -12 0 13 o 8840. 8240.
    -10 0 13 o 1748. 1805.
    -8 0 13 o 1860. 1275.
    -6 0 13 < 699. 430.
    -4 0 13 o 2714. 2472.
    -2 0 13 o 2168. 2962.
    0 0 13 < 504. 671.
    2 0 13 < 238. 250.
    -19 1 13 < -937. 177.
    -17 1 13 o 1343. 2732.
    -15 1 13 < 448. 390.
    -13 1 13 < 504. 515.
    -11 1 13 o 3035. 3297.
    -9 1 13 < 112. 148.
    -7 1 13 o 7246. 7220.
    -5 1 13 o 39725. 39812.
    -3 1 13 o 9302. 9696.
    -1 1 13 o 15778. 16256.
    1 1 13 o 2014. 3001.
    3 1 13 < 364. 352.
    -18 2 13 o 2504. 3798.
    -16 2 13 o 1049. 1114.
    -14 2 13 < 112. 6.
    -12 2 13 < 28. 165.
    -10 2 13 o 825. 944.
    -8 2 13 < 0. 9.
    -6 2 13 o 1707. 1805.
    -4 2 13 < 196. 169.
    -2 2 13 < -210. 9.
    0 2 13 o 3343. 4600.
    2 2 13 < 504. 1014.
    -19 3 13 < 2574. 5796.
    -17 3 13 o 17708. 19834.
    -15 3 13 o 15722. 17079.
    -13 3 13 o 52020. 48288.
    -11 3 13 o 4056. 4004.
    -9 3 13 o 116015. 110991.
    -7 3 13 o 55084. 54926.
    -5 3 13 o 5315. 6555.
    -3 3 13 < 224. 379.
    -1 3 13 o 127415. 129051.
    3 3 13 < 2658. 7999.
    -18 4 13 < 601. 1290.
    -16 4 13 o 5036. 4236.
    -14 4 13 o 1245. 1654.
    -12 4 13 o 3455. 2988.
    -10 4 13 o 1063. 1184.
    -8 4 13 o 1930. 1915.
    -6 4 13 < -56. 95.
    -4 4 13 < -98. 4.
    -2 4 13 < 392. 1.
    0 4 13 < -462. 23.
    2 4 13 < -266. 82.
    -19 5 13 o 7260. 8947.
    -17 5 13 o 28465. 27417.
    -15 5 13 o 10071. 9439.
    -13 5 13 o 811. 1139.
    -11 5 13 o 19107. 21379.
    -9 5 13 o 811. 494.
    -7 5 13 o 3623. 3732.
    -5 5 13 o 124281. 124431.
    -3 5 13 o 34158. 34831.
    -1 5 13 o 28535. 30679.
    -18 6 13 < -797. 420.
    -16 6 13 o 5637. 6458.
    -14 6 13 o 6336. 6988.
    -12 6 13 o 4658. 4405.
    -10 6 13 o 1203. 636.
    -8 6 13 o 1245. 1346.
    -6 6 13 < 518. 551.
    -4 6 13 o 923. 546.
    -2 6 13 < 238. 18.
    0 6 13 o 1665. 2115.
    -17 7 13 o 10491. 10437.
    -15 7 13 < 126. 370.
    -13 7 13 o 1609. 1399.
    -11 7 13 o 2126. 2548.
    -9 7 13 o 9680. 9053.
    -7 7 13 o 16086. 17385.
    -5 7 13 < 546. 22.
    -3 7 13 < 587. 743.
    -1 7 13 o 5161. 4748.
    1 7 13 < 699. 1119.
    -16 8 13 < 657. 944.
    -14 8 13 o 1413. 1981.
    -12 8 13 o 1329. 1366.
    -10 8 13 < 546. 113.
    -8 8 13 < 84. 28.
    -6 8 13 o 4742. 4691.
    -4 8 13 o 3651. 3613.
    -2 8 13 < 629. 376.
    0 8 13 o 3679. 7568.
    -17 9 13 < 755. 4275.
    -15 9 13 o 4756. 5179.
    -13 9 13 o 10994. 10850.
    -11 9 13 o 1539. 1484.
    -9 9 13 o 36606. 37850.
    -7 9 13 o 23933. 24799.
    -5 9 13 < 182. 87.
    -3 9 13 o 2770. 1967.
    -1 9 13 o 26227. 27357.
    -16 10 13 o 6518. 7384.
    -14 10 13 o 7442. 6844.
    -12 10 13 o 3651. 5283.
    -10 10 13 < 420. 476.
    -8 10 13 < -14. 2.
    -6 10 13 < 532. 162.
    -4 10 13 < 601. 250.
    -2 10 13 < 1483. 1473.
    -13 11 13 < -601. 76.
    -11 11 13 o 4224. 5424.
    -9 11 13 o 2238. 2761.
    -7 11 13 o 2336. 3025.
    -5 11 13 o 117329. 117583.
    -3 11 13 o 16799. 17116.
    -12 12 13 o 8169. 8036.
    -10 12 13 o 4420. 4962.
    -8 12 13 < -1343. 213.
    -6 12 13 < 1567. 516.
    -4 12 13 < -336. 809.
    -11 13 13 < 1147. 4386.
    -9 13 13 o 31542. 36659.
    -7 13 13 o 19429. 21817.
    -18 0 14 o 79171. 74959.
    -16 0 14 o 3231. 4017.
    -14 0 14 o 45474. 49842.
    -12 0 14 o 5763. 5024.
    -10 0 14 o 12085. 11206.
    -8 0 14 o 3329. 3130.
    -6 0 14 o 52902. 50588.
    -4 0 14 o 36228. 36954.
    -2 0 14 o 9190. 10919.
    -19 1 14 < 2210. 1577.
    -17 1 14 < 336. 32.
    -15 1 14 < 308. 4.
    -13 1 14 < 336. 38.
    -11 1 14 o 601. 256.
    -9 1 14 < 601. 448.
    -7 1 14 o 1776. 2651.
    -5 1 14 o 2210. 1686.
    -3 1 14 < -392. 9.
    -1 1 14 < -1832. 122.
    -18 2 14 o 17625. 20353.
    -16 2 14 o 3021. 2558.
    -14 2 14 o 6658. 7583.
    -12 2 14 o 14617. 14412.
    -10 2 14 o 11414. 11311.
    -8 2 14 < 196. 65.
    -6 2 14 < 657. 1038.
    -4 2 14 < 140. 472.
    -2 2 14 o 20674. 50388.
    -17 3 14 o 9484. 9275.
    -15 3 14 o 1329. 1173.
    -13 3 14 o 1021. 1220.
    -11 3 14 o 3805. 3601.
    -9 3 14 o 5749. 5251.
    -7 3 14 < 601. 368.
    -5 3 14 < 252. 464.
    -3 3 14 o 4812. 4979.
    -1 3 14 < 853. 1244.
    -16 4 14 < 1147. 1431.
    -14 4 14 o 2965. 2308.
    -12 4 14 o 8798. 8068.
    -10 4 14 o 4546. 5142.
    -8 4 14 o 1790. 1823.
    -6 4 14 < -364. 35.
    -4 4 14 < -126. 213.
    -2 4 14 o 7945. 8280.
    0 4 14 < -336. 3122.
    -17 5 14 < -881. 213.
    -15 5 14 < 769. 716.
    -13 5 14 o 2881. 2759.
    -11 5 14 o 2056. 1603.
    -9 5 14 < 420. 20.
    -7 5 14 o 6742. 6581.
    -5 5 14 o 1651. 1349.
    -3 5 14 o 4070. 4695.
    -1 5 14 < 1385. 3201.
    -16 6 14 o 5693. 7038.
    -14 6 14 o 34186. 34762.
    -12 6 14 o 10938. 11275.
    -10 6 14 o 10701. 10189.
    -8 6 14 o 1315. 629.
    -6 6 14 o 10155. 8752.
    -4 6 14 o 19597. 21477.
    -2 6 14 < 434. 3041.
    -15 7 14 < 182. 106.
    -13 7 14 o 2126. 1638.
    -11 7 14 o 2308. 2159.
    -9 7 14 o 2014. 1987.
    -7 7 14 < 322. 286.
    -5 7 14 < -98. 255.
    -3 7 14 o 4014. 3901.
    -1 7 14 < 2322. 1540.
    -14 8 14 o 25500. 31393.
    -12 8 14 o 16897. 16773.
    -10 8 14 o 13302. 14663.
    -8 8 14 o 2322. 2553.
    -6 8 14 < -224. 777.
    -4 8 14 < -14. 297.
    -13 9 14 < 1553. 1105.
    -11 9 14 < 1595. 2890.
    -9 9 14 o 8742. 8894.
    -7 9 14 < -14. 2066.
    -5 9 14 < 1511. 1352.
    -3 9 14 < 294. 1467.
    -12 10 14 < 881. 2371.
    -10 10 14 < 839. 0.
    -8 10 14 < -448. 808.
    -6 10 14 o 16687. 13492.
    -11 11 14 o 6910. 7026.
    -9 11 14 < 1581. 2015.
    -16 0 15 o 4952. 5137.
    -14 0 15 o 14379. 13332.
    -12 0 15 o 3035. 4744.
    -10 0 15 < 504. 173.
    -8 0 15 o 2923. 2580.
    -6 0 15 < 1944. 3219.
    -4 0 15 < 476. 930.
    -15 1 15 < 1888. 851.
    -13 1 15 o 2266. 2663.
    -11 1 15 o 3973. 4680.
    -9 1 15 o 7679. 7152.
    -7 1 15 o 11232. 12080.
    -5 1 15 o 2308. 3210.
    -3 1 15 o 3525. 7147.
    -16 2 15 < 1301. 403.
    -14 2 15 < 392. 22.
    -12 2 15 < 811. 588.
    -10 2 15 o 4602. 4336.
    -8 2 15 o 5399. 5341.
    -6 2 15 < 1707. 972.
    -4 2 15 < -657. 623.
    -2 2 15 < -769. 180.
    -15 3 15 o 89452. 90528.
    -13 3 15 o 1217. 976.
    -11 3 15 o 32648. 33621.
    -9 3 15 o 18939. 19710.
    -7 3 15 o 18058. 18331.
    -5 3 15 < 839. 1506.
    -3 3 15 < 2546. 2373.
    -14 4 15 < 783. 615.
    -12 4 15 < 895. 740.
    -10 4 15 < 294. 322.
    -8 4 15 < 168. 311.
    -6 4 15 < 168. 5.
    -4 4 15 < -294. 150.
    -15 5 15 o 15862. 15220.
    -13 5 15 o 27962. 27390.
    -11 5 15 o 38047. 39445.
    -9 5 15 o 20814. 22088.
    -7 5 15 o 32662. 34590.
    -5 5 15 < -1455. 244.
    -14 6 15 o 2979. 2242.
    -12 6 15 < 420. 1443.
    -10 6 15 < 322. 453.
    -8 6 15 < -336. 168.
    -6 6 15 o 2224. 2212.
    -11 7 15 o 3455. 6218.
    -9 7 15 < -308. 517.
    -7 7 15 < 1539. 763.
    -10 8 15 o 5469. 7635.
    -8 8 15 o 14226. 10635.
    -12 0 16 o 92207. 97364.
    -10 0 16 < 1832. 21.
    -13 1 16 < 1133. 1392.
    -11 1 16 < 1734. 640.
    -9 1 16 < 615. 132.
    -12 2 16 o 2532. 2598.
    -10 2 16 o 20506. 24428.
    -11 3 16 < -518. 235.
_refine_special_details     ?
_reflns_number_total     3773
_reflns_number_gt     2901
_reflns_threshold_expression     'I>3\s(I)'
_refine_ls_structure_factor_coef     F
_refine_ls_R_factor_all     0.0592
_refine_ls_R_factor_gt     0.0391
_refine_ls_wR_factor_gt     0.0509
_refine_ls_wR_factor_ref     0.0518
_refine_ls_goodness_of_fit_ref     2.73
_refine_ls_restrained_S_all     ?
_refine_ls_number_reflns     3773
_refine_ls_number_parameters     146
_refine_ls_number_restraints     0
_refine_ls_number_constraints     0
_refine_ls_hydrogen_treatment     ?
_refine_ls_weighting_scheme     sigma
_refine_ls_weighting_details     'w=1/(\s^2^(F)+0.0001F^2^)'
_refine_ls_shift/su_max     0.0148
_refine_ls_shift/su_mean     0.0024
_refine_diff_density_max     3.34
_refine_diff_density_min     -2.22
_refine_ls_extinction_method     'none'
_refine_ls_extinction_coef     ?
_refine_ls_abs_structure_details     ?
_refine_ls_abs_structure_Flack     ?
_refine_ls_abs_structure_Rogers     ?
loop_
    _atom_type_symbol
    _atom_type_scat_dispersion_real
    _atom_type_scat_dispersion_imag
    _atom_type_scat_source
    As 0.0499 2.0058 'International Tables Vol C tables 4.2.6.8 and 6.1.1.1'
    Na 0.0362 0.0249 'International Tables Vol C tables 4.2.6.8 and 6.1.1.1'
    Ni 0.3393 1.1124 'International Tables Vol C tables 4.2.6.8 and 6.1.1.1'
    O 0.0106 0.0060 'International Tables Vol C tables 4.2.6.8 and 6.1.1.1'
_computing_data_collection
;
APEX3 (Bruker, 2015)
;
_computing_cell_refinement
;
SAINT (Bruker, 2015)
;
_computing_data_reduction
;
SAINT (Bruker, 2015)
;
_computing_structure_solution
;
SUPERFLIP (Palatinus & Chapuis, 2007)
;
_computing_structure_refinement
;
JANA2006 (Pet\<r\'i\<ccek <i>et al.</i>,  2014
;
_computing_molecular_graphics
;
DIAMOND (Brandenburg, 2006)
;
_computing_publication_material
;
publCIF (Westrip, 2010)
;
loop_
    _atom_site_type_symbol
    _atom_site_label
    _atom_site_fract_x
    _atom_site_fract_y
    _atom_site_fract_z
    _atom_site_U_iso_or_equiv
    _atom_site_adp_type
    _atom_site_calc_flag
    _atom_site_refinement_flags
    _atom_site_occupancy
    _atom_site_disorder_assembly
    _atom_site_disorder_group
    Ni Ni1 0.5 0 0 0.0068(4) Uani d . 1 . .
    Ni Ni2a 0.5 0.1306(6) 0.5 0.0078(8) Uani d . 0.80(4) . .
    Ni Ni2b 0.5 0.166(5) 0.5 0.027(7) Uani d . 0.20(4) . .
    Ni Ni3 0.91312(4) 0.18257(3) 0.23065(6) 0.00542(19) Uani d . 1 . .
    Ni Ni4 0.59336(4) 0.18693(3) 0.26615(6) 0.00530(19) Uani d . 1 . .
    Ni Ni5 0.5 0.32688(6) 0 0.0112(3) Uani d . 1 . .
    Ni Ni6 0 0 0.5 0.0061(4) Uani d . 1 . .
    As As1 0.85957(3) 0.18473(3) 0.45674(4) 0.00503(16) Uani d . 1 . .
    As As2 0.65106(3) 0.18354(3) 0.05278(4) 0.00470(15) Uani d . 1 . .
    As As3 0.47038(5) 0 0.28662(6) 0.0062(2) Uani d . 1 . .
    As As4 0.45990(5) 0.5 -0.20991(6) 0.0056(2) Uani d . 1 . .
    Na Na1 0.2934(2) 0.5 -0.0189(3) 0.0304(13) Uani d . 1 . .
    Na Na2 0.25173(16) 0.11586(14) 0.3367(2) 0.0305(9) Uani d . 1 . .
    Na Na3 0.7399(2) 0 0.3103(4) 0.0435(15) Uani d . 1 . .
    O O1 0.6079(2) 0.09855(19) 0.1237(3) 0.0067(5) Uiso d . 1 . .
    O O2 0.8783(2) 0.2776(2) 0.3717(3) 0.0125(6) Uiso d . 1 . .
    O O3 0.4137(3) 0 0.1101(4) 0.0104(8) Uiso d . 1 . .
    O O4 0.4391(2) 0.21767(19) 0.1132(3) 0.0090(6) Uiso d . 1 . .
    O O5 0.7665(2) 0.1552(2)   0.0682(3) 0.0097(6) Uiso d . 1 . .
    O O6 0.5380(2) 0.4081(2) -0.1240(3) 0.0096(6) Uiso d . 1 . .
    O O8 0.3535(3) 0.5 -0.1899(5) 0.0140(9) Uiso d . 1 . .
    O O9 0.3901(4) 0 0.3581(5) 0.0232(11) Uiso d . 1 . .
    O O10 0.9333(2) 0.20454(19) 0.6329(3) 0.0089(6) Uiso d . 1 . .
    O O11 0.5468(2) 0.0939(2) 0.3604(3) 0.0115(6) Uiso d . 1 . .
    O O12 0.7395(2) 0.1588(2)   0.4274(3) 0.0096(6) Uiso d . 1 . .
    O O13 0.6448(2) 0.27433(19) 0.1522(3) 0.0092(6) Uiso d . 1 . .
    O O14 0.4220(3) 0.5 -0.3841(4) 0.0108(9) Uiso d . 1 . .
    O O15 0.8965(2) 0.10027(18) 0.3788(3) 0.0062(5) Uiso d . 1 . .
loop_
    _atom_site_aniso_label
    _atom_site_aniso_U_11
    _atom_site_aniso_U_22
    _atom_site_aniso_U_33
    _atom_site_aniso_U_12
    _atom_site_aniso_U_13
    _atom_site_aniso_U_23
    _atom_site_aniso_type_symbol
    Ni1 0.0070(5) 0.0067(5) 0.0068(5) 0 0.0032(4) 0 Ni
    Ni2a 0.0102(7) 0.006(2) 0.0096(7) 0 0.0068(5) 0 Ni
    Ni2b 0.021(3) 0.04(2) 0.019(3) 0 0.010(2) 0 Ni
    Ni3 0.0047(2) 0.0062(3) 0.0048(3) -0.00029(18) 0.0018(2) 0.00088(18) Ni
    Ni4 0.0050(2) 0.0057(3) 0.0048(3) 0.00053(18) 0.0020(2) -0.00048(18) Ni
    Ni5 0.0097(4) 0.0149(4) 0.0084(4) 0 0.0039(3) 0 Ni
    Ni6 0.0070(5) 0.0048(5) 0.0066(5) 0 0.0033(4) 0 Ni
    As1 0.0049(2) 0.0058(2) 0.0047(2) 0.00044(14) 0.00248(16) 0.00007(14) As
    As2 0.00360(19) 0.0057(2) 0.0046(2) 0.00079(14) 0.00184(16) 0.00099(14) As
    As3 0.0082(3) 0.0051(3) 0.0054(3) 0 0.0032(2) 0 As
    As4 0.0061(3) 0.0044(3) 0.0058(3) 0 0.0024(2) 0 As
    Na1 0.0270(17) 0.0353(17) 0.0297(17) 0 0.0141(14) 0 Na
    Na2 0.0251(11) 0.0240(11) 0.0399(14) -0.0090(9) 0.0134(10) -0.0080(10) Na
    Na3 0.0236(17) 0.0179(15) 0.061(2) 0 -0.0026(16) 0 Na
loop_
    _geom_bond_atom_site_label_1
    _geom_bond_atom_site_label_2
    _geom_bond_site_symmetry_1
    _geom_bond_site_symmetry_2
    _geom_bond_distance
    _geom_bond_publ_flag
    Ni1 O1 . . 2.068(2) ?
    Ni1 O1 . 2_655 2.068(2) ?
    Ni1 O1 . 3_655 2.068(2) ?
    Ni1 O1 . 4_555 2.068(2) ?
    Ni1 O3 . . 2.081(6) ?
    Ni1 O3 . 2_655 2.081(6) ?
    Ni2a Ni2b . . 0.51(7) ?
    Ni2a Na2 . . 3.185(2) ?
    Ni2a Na2 . 2_656 3.185(2) ?
    Ni2a O11 . . 1.974(4) ?
    Ni2a O11 . 2_656 1.974(4) ?
    Ni2b Na2 . . 3.260(17) ?
    Ni2b Na2 . 2_656 3.260(17) ?
    Ni2b O2 . 7_656 1.83(3) ?
    Ni2b O2 . 8_455 1.83(3) ?
    Ni3 O4 . 8_555 2.058(3) ?
    Ni3 O5 . . 2.047(3) ?
    Ni3 O6 . 7_655 2.069(3) ?
    Ni3 O10 . 2_756 2.029(3) ?
    Ni3 O15 . . 2.077(3) ?
    Ni4 O1 . . 2.068(3) ?
    Ni4 O4 . . 2.101(3) ?
    Ni4 O10 . 7_656 2.042(3) ?
    Ni4 O11 . . 1.980(4) ?
    Ni4 O12 . . 2.041(3) ?
    Ni5 O6 . . 2.029(3) ?
    Ni5 O6 . 2_655 2.029(3) ?
    Ni5 O13 . . 2.097(3) ?
    Ni5 O13 . 2_655 2.097(3) ?
    Ni6 O14 . 5_446 2.030(6) ?
    Ni6 O14 . 6_545 2.030(6) ?
    Ni6 O15 . 1_455 2.049(2) ?
    Ni6 O15 . 2_656 2.049(2) ?
    Ni6 O15 . 3_656 2.049(2) ?
    Ni6 O15 . 4_455 2.049(2) ?
    As1 Na2 . 8_555 3.249(2) ?
    As1 Na3 . . 3.1713(16) ?
    As1 O2 . . 1.714(3) ?
    As1 O10 . . 1.681(3) ?
    As1 O12 . . 1.664(3) ?
    As1 O15 . . 1.702(3) ?
    As2 O1 . . 1.711(3) ?
    As2 O4 . 2_655 1.696(3) ?
    As2 O5 . . 1.659(3) ?
    As2 O13 . . 1.716(3) ?
    As3 O3 . . 1.650(4) ?
    As3 O9 . . 1.667(7) ?
    As3 O11 . . 1.697(3) ?
    As3 O11 . 4_555 1.697(3) ?
    As4 Na1 . 2_655 3.240(3) ?
    As4 Na2 . 6_555 3.190(2) ?
    As4 Na2 . 7_555 3.190(2) ?
    As4 O6 . . 1.707(3) ?
    As4 O6 . 4_565 1.707(3) ?
    As4 O8 . . 1.658(6) ?
    As4 O14 . . 1.660(5) ?
    Na1 Na2 . 6_555 3.540(4) ?
    Na1 Na2 . 7_555 3.540(4) ?
    Na1 Na3 . 5_455 3.923(6) ?
    Na1 O8 . . 2.358(7) ?
    Na2 Na2 . 4_555 3.361(3) ?
    Na2 O2 . 8_455 2.294(4) ?
    Na2 O8 . 6_545 2.309(3) ?
    Na2 O13 . 8_455 2.429(3) ?
loop_
    _geom_angle_atom_site_label_1
    _geom_angle_atom_site_label_2
    _geom_angle_atom_site_label_3
    _geom_angle_site_symmetry_1
    _geom_angle_site_symmetry_2
    _geom_angle_site_symmetry_3
    _geom_angle
    _geom_angle_publ_flag
    O1 Ni1 O1 . . 2_655 92.53(10) ?
    O1 Ni1 O1 . . 3_655 180.0(5) ?
    O1 Ni1 O1 . . 4_555 87.47(10) ?
    O1 Ni1 O3 . . . 96.97(12) ?
    O1 Ni1 O3 . . 2_655 83.03(12) ?
    O1 Ni1 O1 2_655 . 3_655 87.47(10) ?
    O1 Ni1 O1 2_655 . 4_555 180.0(5) ?
    O1 Ni1 O3 2_655 . . 83.03(12) ?
    O1 Ni1 O3 2_655 . 2_655 96.97(12) ?
    O1 Ni1 O1 3_655 . 4_555 92.53(10) ?
    O1 Ni1 O3 3_655 . . 83.03(12) ?
    O1 Ni1 O3 3_655 . 2_655 96.97(12) ?
    O1 Ni1 O3 4_555 . . 96.97(12) ?
    O1 Ni1 O3 4_555 . 2_655 83.03(12) ?
    O3 Ni1 O3 . . 2_655 180.0(5) ?
    Ni2b Ni2a Na2 . . . 93.85(16) ?
    Ni2b Ni2a Na2 . . 2_656 93.85(16) ?
    Ni2b Ni2a O11 . . . 105.6(3) ?
    Ni2b Ni2a O11 . . 2_656 105.6(3) ?
    Na2 Ni2a Na2 . . 2_656 172.3(3) ?
    Na2 Ni2a O11 . . . 106.17(12) ?
    Na2 Ni2a O11 . . 2_656 71.66(9) ?
    Na2 Ni2a O11 2_656 . . 71.66(9) ?
    Na2 Ni2a O11 2_656 . 2_656 106.17(12) ?
    O11 Ni2a O11 . . 2_656 148.7(5) ?
    Ni2a Ni2b Na2 . . . 77.1(13) ?
    Ni2a Ni2b Na2 . . 2_656 77.1(13) ?
    Ni2a Ni2b O2 . . 7_656 116(2) ?
    Ni2a Ni2b O2 . . 8_455 116(2) ?
    Na2 Ni2b Na2 . . 2_656 154(3) ?
    Na2 Ni2b O2 . . 7_656 158(2) ?
    Na2 Ni2b O2 . . 8_455 43.1(7) ?
    Na2 Ni2b O2 2_656 . 7_656 43.1(7) ?
    Na2 Ni2b O2 2_656 . 8_455 158(2) ?
    O2 Ni2b O2 7_656 . 8_455 127(4) ?
    O4 Ni3 O5 8_555 . . 92.46(12) ?
    O4 Ni3 O6 8_555 . 7_655 84.64(13) ?
    O4 Ni3 O10 8_555 . 2_756 82.32(12) ?
    O4 Ni3 O15 8_555 . . 169.39(11) ?
    O5 Ni3 O6 . . 7_655 84.66(12) ?
    O5 Ni3 O10 . . 2_756 170.33(16) ?
    O5 Ni3 O15 . . . 94.46(12) ?
    O6 Ni3 O10 7_655 . 2_756 86.74(12) ?
    O6 Ni3 O15 7_655 . . 103.99(12) ?
    O10 Ni3 O15 2_756 . . 91.91(12) ?
    O1 Ni4 O4 . . . 90.49(11) ?
    O1 Ni4 O10 . . 7_656 166.43(12) ?
    O1 Ni4 O11 . . . 97.17(13) ?
    O1 Ni4 O12 . . . 93.57(12) ?
    O4 Ni4 O10 . . 7_656 80.96(11) ?
    O4 Ni4 O11 . . . 92.27(12) ?
    O4 Ni4 O12 . . . 175.26(15) ?
    O10 Ni4 O11 7_656 . . 93.70(14) ?
    O10 Ni4 O12 7_656 . . 95.48(12) ?
    O11 Ni4 O12 . . . 84.81(12) ?
    O6 Ni5 O6 . . 2_655 108.95(13) ?
    O6 Ni5 O13 . . . 103.20(12) ?
    O6 Ni5 O13 . . 2_655 101.19(12) ?
    O6 Ni5 O13 2_655 . . 101.19(12) ?
    O6 Ni5 O13 2_655 . 2_655 103.20(12) ?
    O13 Ni5 O13 . . 2_655 137.37(11) ?
    O14 Ni6 O14 5_446 . 6_545 180.0(5) ?
    O14 Ni6 O15 5_446 . 1_455 85.74(12) ?
    O14 Ni6 O15 5_446 . 2_656 94.26(12) ?
    O14 Ni6 O15 5_446 . 3_656 94.26(12) ?
    O14 Ni6 O15 5_446 . 4_455 85.74(12) ?
    O14 Ni6 O15 6_545 . 1_455 94.26(12) ?
    O14 Ni6 O15 6_545 . 2_656 85.74(12) ?
    O14 Ni6 O15 6_545 . 3_656 85.74(12) ?
    O14 Ni6 O15 6_545 . 4_455 94.26(12) ?
    O15 Ni6 O15 1_455 . 2_656 89.57(10) ?
    O15 Ni6 O15 1_455 . 3_656 180.0(5) ?
    O15 Ni6 O15 1_455 . 4_455 90.43(10) ?
    O15 Ni6 O15 2_656 . 3_656 90.43(10) ?
    O15 Ni6 O15 2_656 . 4_455 180.0(5) ?
    O15 Ni6 O15 3_656 . 4_455 89.57(10) ?
    Na2 As1 Na3 8_555 . . 120.62(5) ?
    Na2 As1 O2 8_555 . . 42.36(13) ?
    Na2 As1 O10 8_555 . . 102.64(10) ?
    Na2 As1 O12 8_555 . . 81.93(11) ?
    Na2 As1 O15 8_555 . . 130.93(11) ?
    Na3 As1 O2 . . . 126.42(12) ?
    Na3 As1 O10 . . . 127.00(12) ?
    Na3 As1 O12 . . . 55.54(13) ?
    Na3 As1 O15 . . . 51.68(13) ?
    O2 As1 O10 . . . 105.90(14) ?
    O2 As1 O12 . . . 119.59(14) ?
    O2 As1 O15 . . . 98.30(17) ?
    O10 As1 O12 . . . 107.84(17) ?
    O10 As1 O15 . . . 118.79(13) ?
    O12 As1 O15 . . . 106.93(14) ?
    O1 As2 O4 . . 2_655 113.78(13) ?
    O1 As2 O5 . . . 110.07(15) ?
    O1 As2 O13 . . . 98.34(16) ?
    O4 As2 O5 2_655 . . 114.98(17) ?
    O4 As2 O13 2_655 . . 100.05(14) ?
    O5 As2 O13 . . . 118.36(14) ?
    O3 As3 O9 . . . 115.8(2) ?
    O3 As3 O11 . . . 112.91(14) ?
    O3 As3 O11 . . 4_555 112.91(14) ?
    O9 As3 O11 . . . 103.68(16) ?
    O9 As3 O11 . . 4_555 103.68(16) ?
    O11 As3 O11 . . 4_555 106.83(13) ?
    Na1 As4 Na2 2_655 . 6_555 145.04(5) ?
    Na1 As4 Na2 2_655 . 7_555 145.04(5) ?
    Na1 As4 O6 2_655 . . 51.71(9) ?
    Na1 As4 O6 2_655 . 4_565 51.71(9) ?
    Na1 As4 O8 2_655 . . 132.24(16) ?
    Na1 As4 O14 2_655 . . 119.95(18) ?
    Na2 As4 Na2 6_555 . 7_555 63.58(5) ?
    Na2 As4 O6 6_555 . . 154.25(13) ?
    Na2 As4 O6 6_555 . 4_565 94.48(10) ?
    Na2 As4 O8 6_555 . . 44.13(10) ?
    Na2 As4 O14 6_555 . . 77.65(15) ?
    Na2 As4 O6 7_555 . . 94.48(10) ?
    Na2 As4 O6 7_555 . 4_565 154.25(13) ?
    Na2 As4 O8 7_555 . . 44.13(10) ?
    Na2 As4 O14 7_555 . . 77.65(15) ?
    O6 As4 O6 . . 4_565 102.64(12) ?
    O6 As4 O8 . . . 110.86(15) ?
    O6 As4 O14 . . . 112.34(14) ?
    O6 As4 O8 4_565 . . 110.86(15) ?
    O6 As4 O14 4_565 . . 112.34(14) ?
    O8 As4 O14 . . . 107.8(2) ?
    As4 Na1 Na2 2_655 . 6_555 110.70(11) ?
    As4 Na1 Na2 2_655 . 7_555 110.70(11) ?
    As4 Na1 Na3 2_655 . 5_455 87.08(8) ?
    As4 Na1 O8 2_655 . . 83.94(14) ?
    Na2 Na1 Na2 6_555 . 7_555 56.69(7) ?
    Na2 Na1 Na3 6_555 . 5_455 145.38(8) ?
    Na2 Na1 O8 6_555 . . 40.16(9) ?
    Na2 Na1 Na3 7_555 . 5_455 145.38(8) ?
    Na2 Na1 O8 7_555 . . 40.16(9) ?
    Na3 Na1 O8 5_455 . . 171.02(14) ?
    Ni2a Na2 Ni2b . . . 9.1(13) ?
    Ni2a Na2 As1 . . 8_455 61.00(16) ?
    Ni2a Na2 As4 . . 6_545 151.93(17) ?
    Ni2a Na2 Na1 . . 6_545 101.59(12) ?
    Ni2a Na2 Na2 . . 4_555 93.85(17) ?
    Ni2a Na2 O2 . . 8_455 41.55(17) ?
    Ni2a Na2 O8 . . 6_545 129.3(2) ?
    Ni2a Na2 O13 . . 8_455 121.44(17) ?
    Ni2b Na2 As1 . . 8_455 52.1(12) ?
    Ni2b Na2 As4 . . 6_545 160.9(13) ?
    Ni2b Na2 Na1 . . 6_545 105.7(6) ?
    Ni2b Na2 Na2 . . 4_555 102.9(13) ?
    Ni2b Na2 O2 . . 8_455 33.1(12) ?
    Ni2b Na2 O8 . . 6_545 137.2(11) ?
    Ni2b Na2 O13 . . 8_455 114.0(11) ?
    As1 Na2 As4 8_455 . 6_545 145.50(8) ?
    As1 Na2 Na1 8_455 . 6_545 129.31(10) ?
    As1 Na2 Na2 8_455 . 4_555 152.92(7) ?
    As1 Na2 O2 8_455 . 8_455 30.22(10) ?
    As1 Na2 O8 8_455 . 6_545 162.71(11) ?
    As1 Na2 O13 8_455 . 8_455 74.79(8) ?
    As4 Na2 Na1 6_545 . 6_545 69.02(7) ?
    As4 Na2 Na2 6_545 . 4_555 58.21(5) ?
    As4 Na2 O2 6_545 . 8_455 164.23(11) ?
    As4 Na2 O8 6_545 . 6_545 30.00(15) ?
    As4 Na2 O13 6_545 . 8_455 83.39(9) ?
    Na1 Na2 Na2 6_545 . 4_555 61.65(6) ?
    Na1 Na2 O2 6_545 . 8_455 104.27(14) ?
    Na1 Na2 O8 6_545 . 6_545 41.18(16) ?
    Na1 Na2 O13 6_545 . 8_455 77.57(10) ?
    Na2 Na2 O2 4_555 . 8_455 132.33(13) ?
    Na2 Na2 O8 4_555 . 6_545 43.30(8) ?
    Na2 Na2 O13 4_555 . 8_455 130.98(10) ?
    O2 Na2 O8 8_455 . 6_545 145.4(2) ?
    O2 Na2 O13 8_455 . 8_455 81.18(12) ?
    O8 Na2 O13 6_545 . 8_455 88.13(11) ?
    As1 Na3 As1 . . 4_555 115.32(9) ?
    As1 Na3 Na1 . . 5_545 98.15(10) ?
    As1 Na3 Na1 4_555 . 5_545 98.15(10) ?
    Ni1 O1 Ni4 . . . 125.67(17) ?
    Ni1 O1 As2 . . . 123.00(15) ?
    Ni4 O1 As2 . . . 93.49(12) ?
    Ni2b O2 As1 7_656 . . 107.3(16) ?
    Ni2b O2 Na2 7_656 . 8_555 103.8(19) ?
    As1 O2 Na2 . . 8_555 107.4(2) ?
    Ni1 O3 As3 . . . 121.8(2) ?
    Ni3 O4 Ni4 8_455 . . 96.68(11) ?
    Ni3 O4 As2 8_455 . 2_655 124.13(16) ?
    Ni4 O4 As2 . . 2_655 139.19(19) ?
    Ni3 O5 As2 . . . 129.51(19) ?
    Ni3 O6 Ni5 7_655 . . 104.78(13) ?
    Ni3 O6 As4 7_655 . . 121.23(17) ?
    Ni5 O6 As4 . . . 118.91(19) ?
    As4 O8 Na1 . . . 143.8(2) ?
    As4 O8 Na2 . . 6_555 105.9(2) ?
    As4 O8 Na2 . . 7_555 105.9(2) ?
    Na1 O8 Na2 . . 6_555 98.65(19) ?
    Na1 O8 Na2 . . 7_555 98.65(19) ?
    Na2 O8 Na2 6_555 . 7_555 93.40(14) ?
    Ni3 O10 Ni4 2_756 . 7_656 99.49(11) ?
    Ni3 O10 As1 2_756 . . 132.3(2) ?
    Ni4 O10 As1 7_656 . . 122.37(14) ?
    Ni2a O11 Ni4 . . . 121.2(3) ?
    Ni2a O11 As3 . . . 100.3(3) ?
    Ni4 O11 As3 . . . 128.29(18) ?
    Ni4 O12 As1 . . . 134.0(2) ?
    Ni5 O13 As2 . . . 97.57(12) ?
    Ni5 O13 Na2 . . 8_555 114.05(13) ?
    As2 O13 Na2 . . 8_555 142.98(18) ?
    Ni6 O14 As4 5_554 . . 133.6(2) ?
    Ni3 O15 Ni6 . . 1_655 124.68(17) ?
    Ni3 O15 As1 . . . 97.52(13) ?
    Ni6 O15 As1 1_655 . . 120.85(15) ?
loop_
    _geom_torsion_atom_site_label_1
    _geom_torsion_atom_site_label_2
    _geom_torsion_atom_site_label_3
    _geom_torsion_atom_site_label_4
    _geom_torsion_site_symmetry_1
    _geom_torsion_site_symmetry_2
    _geom_torsion_site_symmetry_3
    _geom_torsion_site_symmetry_4
    _geom_torsion
    _geom_torsion_publ_flag
    ? ? ? ? ? ? ? ? ? ?
loop_
    _geom_hbond_atom_site_label_D
    _geom_hbond_atom_site_label_H
    _geom_hbond_atom_site_label_A
    _geom_hbond_site_symmetry_D
    _geom_hbond_site_symmetry_H
    _geom_hbond_site_symmetry_A
    _geom_hbond_distance_DH
    _geom_hbond_distance_HA
    _geom_hbond_distance_DA
    _geom_hbond_angle_DHA
    _geom_hbond_publ_flag
    ? ? ? ? ? ? ? ? ? ? ?
_iucr_refine_instructions_details
;
.M40 file (refinement switches)
    28    0    0    1
 0.084552 0.000000 0.000000 0.000000 0.000000 0.000000      100000
 0.000000 0.000000                                          00
 0.000000 0.000000 0.000000 0.000000 0.000000 0.000000      000000
 0.000000 0.000000 0.000000 0.000000 0.000000 0.000000      000000
Ni1       3  2     0.250000 0.500000 0.000000 0.000000
 0.006953 0.006748 0.006791 0.000000 0.003233 0.000000      0000111010
Ni2a      3  2     0.397809 0.500000 0.130598 0.500000
 0.010154 0.006087 0.009612 0.000000 0.006780 0.000000      1010111010
Ni2b      3  2     0.102191 0.500000 0.166042 0.500000
 0.021497 0.042861 0.018899 0.000000 0.010208 0.000000      0010111010
Ni3       3  2     1.000000 0.913117 0.182571 0.230652
 0.004684 0.006233 0.004783-0.000289 0.001783 0.000879      0111111111
Ni4       3  2     1.000000 0.593357 0.186929 0.266151
 0.004996 0.005708 0.004785 0.000534 0.001976-0.000479      0111111111
Ni5       3  2     0.500000 0.500000 0.326883 0.000000
 0.009718 0.014923 0.008385 0.000000 0.003856 0.000000      0010111010
Ni6       3  2     0.250000 0.000000 0.000000 0.500000
 0.006977 0.004770 0.006599 0.000000 0.003343 0.000000      0000111010
As1       1  2     1.000000 0.859569 0.184725 0.456740
 0.004860 0.005828 0.004662 0.000443 0.002480 0.000067      0111111111
As2       1  2     1.000000 0.651062 0.183539 0.052784
 0.003596 0.005715 0.004638 0.000789 0.001837 0.000988      0111111111
As3       1  2     0.500000 0.470378 0.000000 0.286623
 0.008178 0.005079 0.005369 0.000000 0.003167 0.000000      0101111010
As4       1  2     0.500000 0.459898 0.500000-0.209910
 0.006132 0.004353 0.005758 0.000000 0.002376 0.000000      0101111010
Na1       2  2     0.500000 0.293433 0.500000-0.018885
 0.026994 0.035266 0.029729 0.000000 0.014144 0.000000      0101111010
Na2       2  2     1.000000 0.251729 0.115860 0.336666
 0.025107 0.024014 0.039861-0.009004 0.013355-0.008027      0111111111
Na3       2  2     0.500000 0.739888 0.000000 0.310343
 0.023588 0.017885 0.061268 0.000000-0.002611 0.000000      0101111010
O1        4  1     1.000000 0.607904 0.098550 0.123734
 0.006745 0.000000 0.000000 0.000000 0.000000 0.000000      0111100000
O2        4  1     1.000000 0.878322 0.277630 0.371722
 0.012531 0.000000 0.000000 0.000000 0.000000 0.000000      0111100000
O3        4  1     0.500000 0.413690 0.000000 0.110147
 0.010371 0.000000 0.000000 0.000000 0.000000 0.000000      0101100000
O4        4  1     1.000000 0.439071 0.217673 0.113181
 0.009040 0.000000 0.000000 0.000000 0.000000 0.000000      0111100000
O5        4  1     1.000000 0.766492 0.155233 0.068205
 0.009705 0.000000 0.000000 0.000000 0.000000 0.000000      0111100000
O6        4  1     1.000000 0.537957 0.408143-0.124034
 0.009594 0.000000 0.000000 0.000000 0.000000 0.000000      0111100000
O8        4  1     0.500000 0.353510 0.500000-0.189872
 0.013996 0.000000 0.000000 0.000000 0.000000 0.000000      0101100000
O9        4  1     0.500000 0.390091 0.000000 0.358144
 0.023151 0.000000 0.000000 0.000000 0.000000 0.000000      0101100000
O10       4  1     1.000000 0.933339 0.204537 0.632866
 0.008890 0.000000 0.000000 0.000000 0.000000 0.000000      0111100000
O11       4  1     1.000000 0.546805 0.093933 0.360431
 0.011504 0.000000 0.000000 0.000000 0.000000 0.000000      0111100000
O12       4  1     1.000000 0.739537 0.158785 0.427426
 0.009583 0.000000 0.000000 0.000000 0.000000 0.000000      0111100000
O13       4  1     1.000000 0.644824 0.274326 0.152211
 0.009193 0.000000 0.000000 0.000000 0.000000 0.000000      0111100000
O14       4  1     0.500000 0.422048 0.500000-0.384094
 0.010819 0.000000 0.000000 0.000000 0.000000 0.000000      0101100000
O15       4  1     1.000000 0.896520 0.100268 0.378770
 0.006184 0.000000 0.000000 0.000000 0.000000 0.000000      0111100000
----------------------------   s.u. block   ----------------------------
 0.000164 0.000000 0.000000 0.000000 0.000000 0.000000
 0.000000 0.000000
 0.000000 0.000000 0.000000 0.000000 0.000000 0.000000
 0.000000 0.000000 0.000000 0.000000 0.000000 0.000000
Ni1                0.000000 0.000000 0.000000 0.000000
 0.000499 0.000476 0.000516 0.000000 0.000415 0.000000
Ni2a               0.022516 0.000000 0.000606 0.000000
 0.000693 0.001972 0.000663 0.000000 0.000471 0.000000
Ni2b               0.022516 0.000000 0.005090 0.000000
 0.003215 0.021228 0.003102 0.000000 0.002391 0.000000
Ni3                0.000000 0.000040 0.000034 0.000055
 0.000247 0.000253 0.000258 0.000179 0.000204 0.000179
Ni4                0.000000 0.000041 0.000033 0.000055
 0.000246 0.000251 0.000256 0.000179 0.000202 0.000177
Ni5                0.000000 0.000000 0.000057 0.000000
 0.000379 0.000395 0.000383 0.000000 0.000310 0.000000
Ni6                0.000000 0.000000 0.000000 0.000000
 0.000493 0.000463 0.000509 0.000000 0.000408 0.000000
As1                0.000000 0.000031 0.000026 0.000043
 0.000205 0.000205 0.000211 0.000139 0.000163 0.000140
As2                0.000000 0.000031 0.000026 0.000043
 0.000192 0.000203 0.000210 0.000138 0.000158 0.000140
As3                0.000000 0.000046 0.000000 0.000062
 0.000283 0.000264 0.000284 0.000000 0.000226 0.000000
As4                0.000000 0.000045 0.000000 0.000062
 0.000273 0.000261 0.000281 0.000000 0.000221 0.000000
Na1                0.000000 0.000236 0.000000 0.000337
 0.001655 0.001715 0.001744 0.000000 0.001404 0.000000
Na2                0.000000 0.000160 0.000136 0.000236
 0.001144 0.001099 0.001367 0.000881 0.001025 0.000953
Na3                0.000000 0.000239 0.000000 0.000412
 0.001728 0.001536 0.002396 0.000000 0.001614 0.000000
O1                 0.000000 0.000209 0.000186 0.000292
 0.000548 0.000000 0.000000 0.000000 0.000000 0.000000
O2                 0.000000 0.000228 0.000203 0.000320
 0.000627 0.000000 0.000000 0.000000 0.000000 0.000000
O3                 0.000000 0.000321 0.000000 0.000444
 0.000841 0.000000 0.000000 0.000000 0.000000 0.000000
O4                 0.000000 0.000223 0.000189 0.000303
 0.000577 0.000000 0.000000 0.000000 0.000000 0.000000
O5                 0.000000 0.000222 0.000195 0.000307
 0.000584 0.000000 0.000000 0.000000 0.000000 0.000000
O6                 0.000000 0.000213 0.000196 0.000291
 0.000594 0.000000 0.000000 0.000000 0.000000 0.000000
O8                 0.000000 0.000336 0.000000 0.000464
 0.000911 0.000000 0.000000 0.000000 0.000000 0.000000
O9                 0.000000 0.000368 0.000000 0.000517
 0.001116 0.000000 0.000000 0.000000 0.000000 0.000000
O10                0.000000 0.000222 0.000185 0.000308
 0.000578 0.000000 0.000000 0.000000 0.000000 0.000000
O11                0.000000 0.000223 0.000197 0.000306
 0.000608 0.000000 0.000000 0.000000 0.000000 0.000000
O12                0.000000 0.000221 0.000195 0.000309
 0.000581 0.000000 0.000000 0.000000 0.000000 0.000000
O13                0.000000 0.000222 0.000189 0.000312
 0.000582 0.000000 0.000000 0.000000 0.000000 0.000000
O14                0.000000 0.000321 0.000000 0.000446
 0.000852 0.000000 0.000000 0.000000 0.000000 0.000000
O15                0.000000 0.000208 0.000184 0.000289
 0.000542 0.000000 0.000000 0.000000 0.000000 0.000000
--------------------------   Saved points   ----------------------------
    0
--------------------------   Fourier maxima   --------------------------
    1    1    1
max1      1  1     1.000000 0.837865 0.196826 0.420640      000  0  0  0
     2.65     1.20
max2      1  1     1.000000 0.626119 0.191769 0.048648      000  0  0  0
     2.40     1.17
max3      1  1     1.000000 0.286638 0.000000 0.464782      000  0  0  0
     2.95     1.16
max4      1  1     1.000000 0.906013 0.189771 0.251952      000  0  0  0
     2.75     1.14
max5      1  1     1.000000 0.653812 0.198277 0.075995      000  0  0  0
     2.34     1.11
max6      1  1     1.000000 0.642752 0.164387 0.026679      000  0  0  0
     2.22     1.08
max7      1  1     1.000000 0.853324 0.194745 0.490533      000  0  0  0
     2.44     1.08
max8      1  1     1.000000 0.013488 0.000000 0.187531      000  0  0  0
     1.98     1.04
max9      1  1     1.000000 0.475076 0.000000 0.304014      000  0  0  0
     2.18     1.03
max10     1  1     1.000000 0.607025 0.194902 0.254459      000  0  0  0
     2.13     1.03
--------------------------   Fourier minima   --------------------------
    1    1    1
min1      1  1     1.000000 0.000000 0.214090 0.000000      000  0  0  0
     2.07     0.80
min2      1  1     1.000000 0.835004 0.000000 0.030408      000  0  0  0
     1.48     0.67
min3      1  1     1.000000 0.038807 0.194631 0.030708      000  0  0  0
     1.80     0.66
min4      1  1     1.000000 0.261737 0.153543 0.366588      000  0  0  0
     1.85     0.64
min5      1  1     1.000000 0.229683 0.106407 0.376286      000  0  0  0
     1.74     0.64
min6      1  1     1.000000 0.245288 0.146410 0.286227      000  0  0  0
     1.77     0.59
min7      1  1     1.000000 0.004972 0.154865 0.039004      000  0  0  0
     1.87     0.59
min8      1  1     1.000000 0.295354 0.109843 0.349335      000  0  0  0
     1.44     0.57
min9      1  1     1.000000 0.200093 0.137978 0.319029      000  0  0  0
     1.57     0.54
min10     1  1     1.000000 0.721396 0.000000 0.238176      000  0  0  0
     1.36     0.54
------------------------------------------------------------------------
Version Jana2006
title
cell 14.5383 14.5047 10.612 90 118.2988 90
esdcell 0.0011 0.0011 0.0008 0 0.002 0
spgroup C2/m 12 22
lattice C
symmetry x y z
symmetry -x y -z
symmetry -x -y -z
symmetry x -y z
unitsnumb 4
chemform As6 Na4 Ni7 O24
formtab -62
atom As atradius 1.21 color 116208087
atom Na atradius 1.91 color 249220060
atom Ni atradius 1.25 color 183187189
atom O atradius 0.74 color 254003000
roundmethod 1
end
*******************************************************************************
contour
end contour
dist
  angles 1
end dist
fourier
  maptype 6
end fourier
refine
  restric Ni2a 4 Ni2b
end refine
;
