# Supplementary material for: Synthesis and crystal structure of Na4Ni7(AsO4)6
Source: Acta Crystallogr E Crystallogr Commun. 2016 Apr 5;72(Pt 5):632–4. doi: 10.1107/S2056989016005417 (PMC4908513; doi:10.1107/S2056989016005417)
Supplement: Supplementary file 2 [file e-72-00632-Isup2.hkl]

#
# h,k,l, Fc-squared, Fo-squared, sigma(Fo-squared) and status flag
#
data_I
_shelx_title                             '   '
_shelx_refln_list_code                   4
_shelx_F_calc_maximum                    1147.93
_exptl_crystal_F_000                     2520
_reflns_d_resolution_high                0.6478

loop_
 _symmetry_equiv_pos_as_xyz
 'x, y, z'
 '-x, y, -z'
 '-x, -y, -z'
 'x, -y, z'
 'x+1/2, y+1/2, z'
 '-x+1/2, y+1/2, -z'
 '-x+1/2, -y+1/2, -z'
 'x+1/2, -y+1/2, z'

_cell_length_a                           14.5383(11)
_cell_length_b                           14.5047(11)
_cell_length_c                           10.6120(8)
_cell_angle_alpha                        90
_cell_angle_beta                         118.299(2)
_cell_angle_gamma                        90

_shelx_F_squared_multiplier              1.000

loop_
 _refln_index_h
 _refln_index_k
 _refln_index_l
 _refln_F_squared_calc
 _refln_F_squared_meas
 _refln_F_squared_sigma
 _refln_observed_status
   2   0   0  313705.  317746.    2993. o
   4   0   0   38663.   46230.     434. o
   6   0   0    1270.    3371.      70. o
   8   0   0  145464.  160915.    1539. o
  10   0   0    7395.    9526.     168. o
  12   0   0   47761.   51559.     546. o
  14   0   0   29846.   31403.     462. o
  16   0   0   30297.   27682.     671. o
  18   0   0   20498.   17247.     671. o
   1   1   0       3.      28.      14. <
   3   1   0    1241.     867.      14. o
   5   1   0     369.     406.      28. o
   7   1   0    4350.    4196.      56. o
   9   1   0    2983.    3007.      70. o
  11   1   0    3848.    4112.      98. o
  13   1   0     605.     657.      70. o
  15   1   0    4093.    4168.     168. o
  17   1   0      94.     322.     210. <
  19   1   0     730.    -364.     420. <
   0   2   0  106724.  112644.     825. o
   2   2   0   37197.   39809.     238. o
   4   2   0  376941.  419731.    2714. o
   6   2   0    6250.    6924.      70. o
   8   2   0    7205.    7050.      84. o
  10   2   0    2146.    2714.      70. o
  12   2   0   38555.   39543.     308. o
  14   2   0   56920.   57406.     518. o
  16   2   0    2742.    3147.     210. o
  18   2   0    6871.    6518.     364. o
   1   3   0    1639.    1413.      14. o
   3   3   0    7260.    6099.      56. o
   5   3   0    1589.    1385.      28. o
   7   3   0     470.     392.      28. o
   9   3   0   12113.   12491.     140. o
  11   3   0      30.      70.      56. <
  13   3   0     523.     336.      84. o
  15   3   0   10915.   10882.     238. o
  17   3   0      63.     -42.     210. <
   0   4   0   25053.   27444.     238. o
   2   4   0   49753.   52440.     308. o
   4   4   0     174.     560.      28. o
   6   4   0    8590.    9414.      98. o
   8   4   0   12408.   14729.     154. o
  10   4   0    3303.    3287.      84. o
  12   4   0   17127.   19275.     182. o
  14   4   0    1273.    1189.     112. o
  16   4   0    2389.    3441.     210. o
  18   4   0    1636.    1077.     490. <
   1   5   0   10289.    9470.      70. o
   3   5   0    4544.    4336.      42. o
   5   5   0    2820.    2420.      42. o
   7   5   0     209.     210.      42. o
   9   5   0     261.     322.      56. o
  11   5   0    2953.    2644.      84. o
  13   5   0    1072.    1105.      84. o
  15   5   0   33648.   34718.     504. o
  17   5   0    2206.    1679.     308. o
   0   6   0  992658. 1045950.    7665. o
   2   6   0   55074.   51027.     280. o
   4   6   0     482.     755.      28. o
   6   6   0   16595.   15582.     126. o
   8   6   0   43174.   44117.     322. o
  10   6   0     520.     573.      70. o
  12   6   0   34890.   35165.     378. o
  14   6   0   29138.   29095.     322. o
  16   6   0   22889.   22758.     462. o
  18   6   0   20178.   16981.    1105. o
   1   7   0     300.     266.      14. o
   3   7   0    5622.    5120.      56. o
   5   7   0    3625.    3665.      56. o
   7   7   0   11288.   11064.     112. o
   9   7   0    3640.    3637.      84. o
  11   7   0     865.     727.      84. o
  13   7   0    1784.    1734.     140. o
  15   7   0    1383.    1567.     182. o
  17   7   0     243.    -266.     322. <
   0   8   0   56062.   55783.     434. o
   2   8   0   13505.   13484.      98. o
   4   8   0  421439.  476521.    2658. o
   6   8   0    4731.    5092.      84. o
   8   8   0     163.     210.      56. o
  10   8   0    2469.    2224.      84. o
  12   8   0   29907.   30717.     378. o
  14   8   0   49568.   52552.     657. o
  16   8   0   23225.   21233.     643. o
  18   8   0   19141.   17359.    1441. o
   1   9   0   13498.   13148.      98. o
   3   9   0   15791.   15610.     126. o
   5   9   0     135.     196.      42. o
   7   9   0    1473.    1581.      70. o
   9   9   0   21305.   21345.     210. o
  11   9   0    3886.    3917.     140. o
  13   9   0     692.     993.     154. o
  15   9   0    4677.    3833.     308. o
  17   9   0    2066.    1916.     727. <
   0  10   0  536158.  593739.    4602. o
   2  10   0   75622.   74639.     434. o
   4  10   0   24097.   22856.     182. o
   6  10   0     421.     615.      56. o
   8  10   0    1361.    1986.      84. o
  10  10   0    4149.    4560.     140. o
  12  10   0      13.     -84.     140. <
  14  10   0       8.      84.     224. <
  16  10   0   21815.   18576.    1217. o
   1  11   0   14760.   14631.     126. o
   3  11   0   13091.   12561.     140. o
   5  11   0     223.     224.      56. o
   7  11   0     151.      56.      56. <
   9  11   0    3219.    3371.     126. o
  11  11   0      42.     -14.     112. <
  13  11   0       2.     -28.     182. <
  15  11   0   25487.   24199.     825. o
   0  12   0  161931.  165238.    1469. o
   2  12   0   32920.   33543.     252. o
   4  12   0    7121.    6700.     112. o
   6  12   0    6318.    7008.     112. o
   8  12   0    4156.    3917.     140. o
  10  12   0     872.     727.     112. o
  12  12   0      91.     238.     154. <
  14  12   0     338.     112.     350. <
  16  12   0    8916.    7092.     951. o
   1  13   0      19.      14.      56. <
   3  13   0     959.     993.      70. o
   5  13   0    1326.    1049.      70. o
   7  13   0      67.     266.      98. <
   9  13   0    2084.    1832.     126. o
  11  13   0     662.     392.     168. <
  13  13   0     510.      14.     322. <
  15  13   0    6105.    5581.     713. o
   0  14   0   30623.   33067.     350. o
   2  14   0   15764.   14575.     168. o
   4  14   0  142193.  145151.    1021. o
   6  14   0    2011.    2238.     126. o
   8  14   0    5651.    6392.     224. o
  10  14   0      89.     -70.     154. <
  12  14   0   20391.   21653.     573. o
  14  14   0   15794.    7455.    1399. o
   1  15   0    4652.    4532.     140. o
   3  15   0    4698.    4812.     140. o
   5  15   0    2075.    2014.     126. o
   7  15   0    4143.    3749.     196. o
   9  15   0    9032.    9190.     280. o
  11  15   0   12236.   12127.     378. o
  13  15   0    2679.    1329.     476. <
   0  16   0  240712.  262271.    2658. o
   2  16   0   24494.   22185.     294. o
   4  16   0   14539.   12617.     252. o
   6  16   0    9446.    8854.     266. o
   8  16   0    9868.   10771.     322. o
  10  16   0     527.     587.     210. <
  12  16   0   12684.   15400.     699. o
   1  17   0    1551.    1679.     154. o
   3  17   0     404.     378.     154. <
   5  17   0     882.     671.     168. o
   7  17   0     261.     266.     210. <
   9  17   0     191.     727.     294. <
  11  17   0       3.      42.     420. <
   0  18   0    5832.    6798.     350. o
   2  18   0    8380.    7386.     280. o
   4  18   0   37481.   39669.     587. o
   6  18   0    1496.    1888.     210. o
   8  18   0     681.     797.     294. <
  10  18   0     153.     587.     476. <
   1  19   0     154.     350.     238. <
   3  19   0       0.     -84.     238. <
   5  19   0    1159.    1203.     252. o
   7  19   0      38.      70.     308. <
   9  19   0    1071.     713.     560. <
   0  20   0     352.    -280.     546. <
   2  20   0    5276.    4420.     392. o
   4  20   0   16190.   14869.     546. o
   6  20   0    1261.    2588.     448. o
   8  20   0    1447.     462.     629. <
   1  21   0     152.    -182.    1245. <
   3  21   0      87.    -923.    1217. <
   5  21   0     136.   -1399.    1539. <
 -20   0   1    5712.    5819.     657. o
 -18   0   1     508.    -462.     420. <
 -16   0   1   39596.   38830.     727. o
 -14   0   1      24.     126.     126. <
 -12   0   1     254.     210.      84. <
 -10   0   1    2353.    2867.     112. o
  -8   0   1   11945.   11036.     154. o
  -6   0   1   15236.   12491.     140. o
  -4   0   1    1977.    1287.      42. o
  -2   0   1    2164.    1259.      28. o
   2   0   1    4496.    3833.      56. o
   4   0   1    5412.    5231.      84. o
   6   0   1   16138.   15484.     196. o
   8   0   1   27520.   27108.     294. o
  10   0   1      79.     112.      70. <
  12   0   1   12856.   11610.     210. o
  14   0   1     380.     420.     140. <
  16   0   1     678.     657.     252. <
  18   0   1   21992.   21429.     965. o
 -19   1   1     195.     560.     378. <
 -17   1   1    2083.    1888.     224. o
 -15   1   1   16263.   17037.     280. o
 -13   1   1   15374.   14184.     182. o
 -11   1   1    5810.    5987.      98. o
  -9   1   1   52797.   59084.     406. o
  -7   1   1    8400.    7973.      84. o
  -5   1   1   94565.  103020.     643. o
  -3   1   1   27510.   27654.     210. o
  -1   1   1   13425.   15135.     112. o
   1   1   1    2324.    2350.      28. o
   3   1   1   59982.   64777.     462. o
   5   1   1    1117.    1637.      42. o
   7   1   1  136898.  153390.     979. o
   9   1   1   17477.   16967.     154. o
  11   1   1    4264.    4238.      98. o
  13   1   1    3392.    3427.      98. o
  15   1   1       8.      56.     140. <
  17   1   1    1689.    2042.     294. o
 -20   2   1    5054.    5203.     685. o
 -18   2   1     988.    1133.     294. o
 -16   2   1     822.     560.     168. o
 -14   2   1    8094.    7847.     182. o
 -12   2   1   40145.   40900.     364. o
 -10   2   1      12.      56.      42. <
  -8   2   1      28.     -14.      28. <
  -6   2   1     330.     364.      28. o
  -4   2   1    1512.    1357.      28. o
  -2   2   1    1907.    1441.      28. o
   0   2   1     456.     420.      14. o
   2   2   1    1706.    1217.      28. o
   4   2   1    9828.    9735.      84. o
   6   2   1   10605.   10365.      98. o
   8   2   1    1081.    1035.      42. o
  10   2   1     899.     951.      56. o
  12   2   1    1420.    1273.      84. o
  14   2   1    4428.    4518.     140. o
  16   2   1    3465.    3259.     224. o
  18   2   1    4554.    4532.     462. o
 -19   3   1   51649.   48048.    1357. o
 -17   3   1  100180.  108139.    1301. o
 -15   3   1   23153.   24646.     322. o
 -13   3   1   17954.   17051.     224. o
 -11   3   1   99475.   99929.     769. o
  -9   3   1  139443.  144731.    1021. o
  -7   3   1   10173.   11484.      98. o
  -5   3   1   14435.   14212.     112. o
  -3   3   1     215.     126.      14. o
  -1   3   1  139916.  161027.    1021. o
   1   3   1  114878.  120840.     741. o
   3   3   1 1240270. 1317750.    8952. o
   5   3   1  115293.  120001.     797. o
   7   3   1   19781.   20408.     182. o
   9   3   1   72114.   75842.     601. o
  11   3   1  150656.  162286.    1063. o
  13   3   1   26352.   26381.     266. o
  15   3   1   30306.   29206.     420. o
  17   3   1   19325.   20072.     560. o
 -18   4   1     897.     587.     252. <
 -16   4   1      45.      42.     168. <
 -14   4   1     268.     224.      98. <
 -12   4   1    2058.    1888.      84. o
 -10   4   1     729.     699.      56. o
  -8   4   1      59.      70.      28. <
  -6   4   1    2243.    2168.      42. o
  -4   4   1    4563.    3805.      42. o
  -2   4   1    1484.    1832.      28. o
   0   4   1   10379.    7735.      56. o
   2   4   1    1107.     615.      28. o
   4   4   1    8661.    7316.      84. o
   6   4   1       2.      42.      28. <
   8   4   1     326.     392.      42. o
  10   4   1     818.     923.      56. o
  12   4   1    6160.    5791.     126. o
  14   4   1    1142.    1189.     112. o
  16   4   1    1810.    2098.     238. o
  18   4   1    1607.    1958.     853. <
 -19   5   1    2728.    1832.     853. <
 -17   5   1    1358.    1273.     224. o
 -15   5   1   91317.   93089.     909. o
 -13   5   1  109466.  114378.     979. o
 -11   5   1   97623.  102321.     741. o
  -9   5   1  147801.  159517.    1091. o
  -7   5   1    7530.    7274.      84. o
  -5   5   1   11490.   11050.      98. o
  -3   5   1   46584.   50454.     308. o
  -1   5   1  143870.  157279.     881. o
   1   5   1    9925.   12995.      84. o
   3   5   1    4910.    3161.      42. o
   5   5   1   31338.   32480.     252. o
   7   5   1  385097.  431733.    3175. o
   9   5   1    5343.    4896.      98. o
  11   5   1     297.     532.      70. o
  13   5   1    8188.    7553.     154. o
  15   5   1     764.     322.     196. <
  17   5   1   11815.   11358.     573. o
 -18   6   1     165.     350.     406. <
 -16   6   1   17960.   17764.     364. o
 -14   6   1      30.     126.     112. <
 -12   6   1    3198.    2979.     112. o
 -10   6   1     805.     741.      56. o
  -8   6   1     644.     490.      42. o
  -6   6   1    7962.    7428.      84. o
  -4   6   1    1457.    1301.      28. o
  -2   6   1     201.     266.      28. o
   0   6   1    4050.    3441.      42. o
   2   6   1     365.     280.      14. o
   4   6   1    7559.    6840.      84. o
   6   6   1    3092.    3651.      70. o
   8   6   1    2220.    2322.      84. o
  10   6   1     500.     560.      70. o
  12   6   1   11936.   12002.     196. o
  14   6   1    1449.    1986.     168. o
  16   6   1    1007.    1077.     308. o
  18   6   1   14406.   14338.    1930. o
 -19   7   1   11326.    5497.    1693. o
 -17   7   1    7129.    7036.     406. o
 -15   7   1     534.     560.     182. o
 -13   7   1   13613.   13680.     238. o
 -11   7   1     168.      84.      70. <
  -9   7   1    2786.    3385.      84. o
  -7   7   1   15171.   15582.     140. o
  -5   7   1   32827.   35599.     224. o
  -3   7   1   29837.   32088.     210. o
  -1   7   1   28958.   29906.     182. o
   1   7   1     408.     476.      28. o
   3   7   1   83654.   91690.     532. o
   5   7   1    7535.    7595.      98. o
   7   7   1    9395.    9847.     126. o
   9   7   1    6585.    6015.     126. o
  11   7   1   29241.   30549.     322. o
  13   7   1    2617.    2602.     140. o
  15   7   1    1275.    1399.     336. o
  17   7   1    2295.    1986.     713. <
 -18   8   1    4223.    1287.    1315. <
 -16   8   1    1920.    1637.     266. o
 -14   8   1    5656.    5749.     196. o
 -12   8   1   65641.   66987.     560. o
 -10   8   1    4295.    4210.      98. o
  -8   8   1    2476.    2042.      56. o
  -6   8   1    5589.    5917.      84. o
  -4   8   1   18828.   17289.     126. o
  -2   8   1    7648.    7553.      70. o
   0   8   1    9582.    8938.      70. o
   2   8   1    4880.    4700.      56. o
   4   8   1   21772.   22115.     168. o
   6   8   1   19138.   19429.     168. o
   8   8   1    2367.    2084.      84. o
  10   8   1     486.     448.      84. o
  12   8   1    5996.    6588.     196. o
  14   8   1    2085.    1944.     238. o
  16   8   1     249.     727.     392. <
 -17   9   1   24637.   27500.     741. o
 -15   9   1    4287.    3427.     238. o
 -13   9   1     604.     643.     126. o
 -11   9   1   55385.   58315.     490. o
  -9   9   1    7263.    6183.     112. o
  -7   9   1   23978.   24954.     210. o
  -5   9   1    6312.    7651.      84. o
  -3   9   1      72.     140.      28. o
  -1   9   1   57042.   64078.     378. o
   1   9   1   57516.   58847.     336. o
   3   9   1  265992.  283770.    1651. o
   5   9   1   32646.   32536.     238. o
   7   9   1    6709.    6868.     112. o
   9   9   1   48492.   48370.     420. o
  11   9   1   37785.   36130.     378. o
  13   9   1    6997.    7651.     252. o
  15   9   1    9168.    9512.     434. o
 -16  10   1    8851.    7903.     587. o
 -14  10   1     734.     196.     196. <
 -12  10   1      27.    -196.     126. <
 -10  10   1     784.     685.      70. o
  -8  10   1    4236.    4056.      98. o
  -6  10   1    3907.    3749.      84. o
  -4  10   1    2660.    2644.      98. o
  -2  10   1    3471.    3595.      70. o
   0  10   1     178.     126.      28. o
   2  10   1    2098.    2140.      56. o
   4  10   1     126.     168.      42. o
   6  10   1    2367.    2420.      84. o
   8  10   1     509.     490.      84. o
  10  10   1    1484.    1581.     126. o
  12  10   1    3845.    4168.     210. o
  14  10   1      11.     364.     280. <
  16  10   1     287.      98.     727. <
 -17  11   1    5313.    6308.    1371. o
 -15  11   1   53319.   49377.    1161. o
 -13  11   1   64576.   64204.     727. o
 -11  11   1   37957.   37837.     378. o
  -9  11   1   28598.   29136.     294. o
  -7  11   1    4690.    5329.     112. o
  -5  11   1   20589.   21821.     196. o
  -3  11   1    3924.    4014.      84. o
  -1  11   1  154749.  169280.    1077. o
   1  11   1    1732.    2182.      56. o
   3  11   1  211561.  226812.    1399. o
   5  11   1    5624.    5259.      98. o
   7  11   1  322302.  351303.    2700. o
   9  11   1   24603.   23793.     294. o
  11  11   1     229.     252.     126. <
  13  11   1   13341.   11834.     448. o
  15  11   1     347.     462.     546. <
 -16  12   1    1473.     755.     587. <
 -14  12   1     115.     -70.     350. <
 -12  12   1      16.     154.     126. <
 -10  12   1    2773.    2364.     112. o
  -8  12   1    6444.    6518.     126. o
  -6  12   1    7095.    6574.     112. o
  -4  12   1    1315.    1329.      70. o
  -2  12   1    2446.    2434.      70. o
   0  12   1   14190.   14631.     140. o
   2  12   1    5454.    5483.      98. o
   4  12   1    8918.    8854.     140. o
   6  12   1    3878.    3805.     112. o
   8  12   1     306.      42.     112. <
  10  12   1    1401.    1581.     140. o
  12  12   1    9341.    8840.     392. o
  14  12   1    8732.    7735.     615. o
 -15  13   1    8996.    6434.     657. o
 -13  13   1   12181.   12337.     462. o
 -11  13   1   27871.   26815.     406. o
  -9  13   1   10129.   10463.     196. o
  -7  13   1   24017.   25248.     280. o
  -5  13   1     264.     615.      70. o
  -3  13   1    8758.    8295.     126. o
  -1  13   1   64840.   64554.     434. o
   1  13   1    3036.    3119.      70. o
   3  13   1  334580.  362115.    2322. o
   5  13   1    4407.    4140.     112. o
   7  13   1    9969.    7707.     196. o
   9  13   1    7317.    7483.     210. o
  11  13   1   63420.   66204.     853. o
  13  13   1    1458.     210.     364. <
  15  13   1   14362.   13848.    1231. o
 -14  14   1    1795.    1245.     392. o
 -12  14   1   23561.   24535.     448. o
 -10  14   1    4986.    5203.     196. o
  -8  14   1    1805.    1846.     126. o
  -6  14   1    3841.    3917.     112. o
  -4  14   1     374.     532.      70. o
  -2  14   1    1542.    1539.      70. o
   0  14   1    1510.    1553.      70. o
   2  14   1    4793.    4784.     112. o
   4  14   1    5171.    5343.     140. o
   6  14   1    9909.   10113.     210. o
   8  14   1      61.     140.     140. <
  10  14   1      28.     154.     168. <
  12  14   1    1699.    1301.     336. o
  14  14   1      27.     532.     783. <
 -15  15   1    6023.    2644.    1441. <
 -13  15   1    3899.    3049.     420. o
 -11  15   1    1955.    1762.     196. o
  -9  15   1    4029.    3749.     196. o
  -7  15   1    5515.    5791.     182. o
  -5  15   1    7281.    7414.     182. o
  -3  15   1    4640.    4658.     126. o
  -1  15   1     230.     490.      98. o
   1  15   1    4963.    4280.     126. o
   3  15   1   14061.   14365.     210. o
   5  15   1   24590.   24059.     294. o
   7  15   1   21925.   24814.     434. o
   9  15   1    8322.    8463.     280. o
  11  15   1    3901.    4056.     322. o
  13  15   1    6469.    5917.     629. o
 -14  16   1    1455.    -420.     839. <
 -12  16   1     814.     308.     392. <
 -10  16   1     851.     392.     196. <
  -8  16   1    6304.    6336.     266. o
  -6  16   1      29.      56.     140. <
  -4  16   1     138.      28.     112. <
  -2  16   1      54.     126.      98. <
   0  16   1    1523.    1105.     112. o
   2  16   1    4381.    3581.     154. o
   4  16   1     297.     266.     126. <
   6  16   1       4.     238.     154. <
   8  16   1    3201.    2714.     196. o
  10  16   1     168.     238.     238. <
  12  16   1    1708.     448.     573. <
 -13  17   1    9938.    5511.    1077. o
 -11  17   1   25139.   21247.     643. o
  -9  17   1   31892.   34130.     587. o
  -7  17   1     152.     336.     182. <
  -5  17   1    9906.   10854.     252. o
  -3  17   1    6799.    6197.     196. o
  -1  17   1    6717.    6281.     182. o
   1  17   1     250.     224.     168. <
   3  17   1   22726.   22282.     406. o
   5  17   1    8411.    7707.     252. o
   7  17   1   59710.   58133.     741. o
   9  17   1    9286.    8812.     336. o
  11  17   1      62.    -853.     629. <
 -10  18   1     499.     294.     350. <
  -8  18   1    3763.    3399.     322. o
  -6  18   1    2246.    2056.     238. o
  -4  18   1     499.      84.     168. <
  -2  18   1     417.     378.     168. <
   0  18   1    2337.    2630.     210. o
   2  18   1    5612.    4966.     266. o
   4  18   1    1059.     825.     210. o
   6  18   1     270.     126.     238. <
   8  18   1     258.     587.     294. <
  -9  19   1   13534.   14016.     671. o
  -7  19   1   13891.   11442.     462. o
  -5  19   1    1081.     532.     252. <
  -3  19   1     143.    -154.     224. <
  -1  19   1   22195.   19639.     601. o
   1  19   1    9222.    8938.     392. o
   3  19   1  175368.  175854.    2238. o
   5  19   1    8032.    9288.     392. o
   7  19   1    6977.    6602.     406. o
   9  19   1    8379.    6644.     979. o
  -8  20   1     478.    1469.     504. <
  -6  20   1       8.     266.     392. <
  -4  20   1    3155.    1595.     322. o
  -2  20   1     671.     -14.     350. <
   0  20   1     497.     406.     336. <
   2  20   1    2187.    2406.     336. o
   4  20   1    1838.    2168.     378. o
   6  20   1     414.     629.     476. <
  -5  21   1    1531.     476.    1455. <
  -3  21   1     243.    -322.    1231. <
  -1  21   1   21202.   20548.    1874. o
   3  21   1   15981.   11442.    1902. o
   5  21   1    3781.    2350.     993. <
 -20   0   2   16670.   16254.     937. o
 -18   0   2    1560.    1651.     350. o
 -16   0   2   95790.  101118.    1469. o
 -14   0   2  170689.  181268.    2084. o
 -12   0   2      51.     140.      84. <
 -10   0   2    3405.    3175.     112. o
  -8   0   2  511345.  552783.    4952. o
  -6   0   2  134491.  121036.    1105. o
  -4   0   2   28304.   32620.     350. o
  -2   0   2   11608.   10197.     126. o
   0   0   2    8800.    6714.      84. o
   2   0   2  193705.  221720.    2182. o
   4   0   2  119095.  135458.    1287. o
   6   0   2  845877.  915710.    8980. o
   8   0   2    9421.    8127.     140. o
  10   0   2   79553.   78024.     839. o
  12   0   2    8265.    7232.     196. o
  14   0   2  119520.  126408.    1930. o
  16   0   2   19399.   17555.     601. o
  18   0   2   38283.   39026.    1776. o
 -19   1   2    5488.    5036.     392. o
 -17   1   2     511.     560.     196. <
 -15   1   2     560.     615.     112. o
 -13   1   2    9076.    8798.     154. o
 -11   1   2     124.      84.      56. <
  -9   1   2    7542.    7777.      98. o
  -7   1   2     189.     154.      28. o
  -5   1   2     284.     168.      28. o
  -3   1   2     141.      98.      14. o
  -1   1   2     912.     657.      14. o
   1   1   2     407.     196.      14. o
   3   1   2     910.     490.      28. o
   5   1   2     954.     713.      28. o
   7   1   2      64.      28.      42. <
   9   1   2    9710.    8966.     126. o
  11   1   2     114.     112.      70. <
  13   1   2     119.      42.      84. <
  15   1   2     844.     951.     182. o
  17   1   2       6.    -126.     504. <
 -20   2   2      32.      56.     434. <
 -18   2   2    5135.    5581.     294. o
 -16   2   2    2991.    3385.     168. o
 -14   2   2      63.      70.      98. <
 -12   2   2  125570.  131779.    1021. o
 -10   2   2  172045.  189534.    1427. o
  -8   2   2   65148.   70960.     504. o
  -6   2   2   16164.   16604.     140. o
  -4   2   2   24450.   27178.     196. o
  -2   2   2    1844.    1720.      28. o
   0   2   2   38605.   38760.     252. o
   2   2   2   14124.   16436.     126. o
   4   2   2   75762.   83255.     532. o
   6   2   2  248027.  269908.    1888. o
   8   2   2       1.     112.      42. <
  10   2   2  142206.  154229.    1119. o
  12   2   2    5083.    5120.     126. o
  14   2   2      17.     126.     140. <
  16   2   2    8638.    8952.     378. o
  18   2   2     622.     769.     979. <
 -19   3   2     225.     378.     308. <
 -17   3   2   10863.   10952.     336. o
 -15   3   2    1147.    1119.     126. o
 -13   3   2   13694.   13498.     210. o
 -11   3   2     392.     294.      56. o
  -9   3   2    4051.    4770.      84. o
  -7   3   2    2277.    1553.      42. o
  -5   3   2   18433.   13876.     112. o
  -3   3   2    2347.    1203.      28. o
  -1   3   2    7050.    4742.      56. o
   1   3   2   11334.    9106.      70. o
   3   3   2    2095.    1651.      42. o
   5   3   2    3121.    3287.      56. o
   7   3   2    4349.    4224.      84. o
   9   3   2    3771.    3511.      84. o
  11   3   2   18172.   19163.     210. o
  13   3   2    3580.    3217.     126. o
  15   3   2    3411.    3231.     224. o
  17   3   2      60.     -14.     406. <
 -20   4   2    2079.    2322.     867. <
 -18   4   2     123.     252.     238. <
 -16   4   2    1656.    1707.     182. o
 -14   4   2    3314.    4532.     154. o
 -12   4   2    9543.    9316.     154. o
 -10   4   2   61871.   64540.     518. o
  -8   4   2   10523.   10589.     112. o
  -6   4   2      36.      70.      28. <
  -4   4   2   13699.   14995.     126. o
  -2   4   2   15351.   15610.     126. o
   0   4   2   60473.   65980.     406. o
   2   4   2   28470.   29290.     196. o
   4   4   2   10880.    9708.     112. o
   6   4   2   30062.   32158.     252. o
   8   4   2   24652.   25234.     238. o
  10   4   2      74.     252.      70. o
  12   4   2    3827.    3147.     126. o
  14   4   2    5007.    3945.     182. o
  16   4   2    5675.    5875.     420. o
 -19   5   2    5936.    4658.     448. o
 -17   5   2    2595.    2364.     224. o
 -15   5   2     190.     140.     126. <
 -13   5   2    3440.    3693.     126. o
 -11   5   2    3146.    3245.      98. o
  -9   5   2   99814.   98712.     713. o
  -7   5   2    4002.    4574.      56. o
  -5   5   2   17679.   14142.     112. o
  -3   5   2     822.     294.      28. o
  -1   5   2   24598.   19988.     140. o
   1   5   2    1307.    1790.      28. o
   3   5   2   20015.   17219.     154. o
   5   5   2      74.     112.      42. <
   7   5   2   21953.   22296.     210. o
   9   5   2   17584.   17750.     196. o
  11   5   2     632.     490.      98. o
  13   5   2      47.     -42.     126. <
  15   5   2    9866.   10966.     378. o
  17   5   2       3.    -238.     518. <
 -20   6   2    7716.     -14.    1511. <
 -18   6   2     298.     168.     266. <
 -16   6   2   56360.   58567.     755. o
 -14   6   2   71579.   74093.     629. o
 -12   6   2     994.    1175.      84. o
 -10   6   2     755.    1147.      70. o
  -8   6   2  452648.  483725.    2951. o
  -6   6   2  294688.  314795.    1888. o
  -4   6   2    1579.    1707.      42. o
  -2   6   2   12010.   16771.     112. o
   0   6   2    6004.    5567.      56. o
   2   6   2   67435.   77562.     448. o
   4   6   2    5814.    5245.      84. o
   6   6   2  137892.  144759.    1077. o
   8   6   2     819.     993.      70. o
  10   6   2   30812.   29402.     336. o
  12   6   2   16855.   16044.     252. o
  14   6   2   87330.   91634.    1147. o
  16   6   2   12758.   12295.     699. o
 -19   7   2    1323.   -1161.    1273. <
 -17   7   2    2245.    1986.     252. o
 -15   7   2    2021.    1790.     154. o
 -13   7   2      22.      42.      84. <
 -11   7   2     142.     140.      70. <
  -9   7   2     390.     518.      56. o
  -7   7   2    1138.     937.      42. o
  -5   7   2    2956.    2826.      56. o
  -3   7   2    1366.    1049.      28. o
  -1   7   2    2748.    2756.      42. o
   1   7   2    4492.    4448.      56. o
   3   7   2     853.     741.      42. o
   5   7   2    1653.    1483.      56. o
   7   7   2     969.     993.      70. o
   9   7   2      32.      28.      70. <
  11   7   2      22.     238.     112. <
  13   7   2     105.    -266.     140. <
  15   7   2       2.     224.     308. <
  17   7   2       5.     923.    1469. <
 -18   8   2    7601.    6532.     476. o
 -16   8   2    3086.    2336.     224. o
 -14   8   2    1981.    1902.     140. o
 -12   8   2  189236.  190346.    1497. o
 -10   8   2  276818.  295506.    1986. o
  -8   8   2   56989.   62441.     434. o
  -6   8   2   48667.   52314.     364. o
  -4   8   2   53067.   59714.     364. o
  -2   8   2   10470.   13037.     112. o
   0   8   2   13734.   14505.     112. o
   2   8   2   36771.   40159.     266. o
   4   8   2   28172.   29109.     224. o
   6   8   2  234331.  247709.    1804. o
   8   8   2      18.      98.      70. <
  10   8   2  193188.  209159.    1748. o
  12   8   2    6686.    6728.     210. o
  14   8   2     403.     322.     252. <
  16   8   2    9154.    8379.     769. o
 -17   9   2   15872.   15708.     629. o
 -15   9   2    1333.     951.     196. o
 -13   9   2     205.     182.     112. <
 -11   9   2    2078.    1916.      84. o
  -9   9   2    5612.    5581.      98. o
  -7   9   2     210.     252.      42. o
  -5   9   2    2275.    2084.      56. o
  -3   9   2    1061.    1035.      42. o
  -1   9   2    2221.    2000.      42. o
   1   9   2    3871.    4084.      56. o
   3   9   2    8642.    8281.      98. o
   5   9   2      13.      42.      42. <
   7   9   2   19224.   18576.     182. o
   9   9   2     467.     546.      98. o
  11   9   2    4807.    4434.     168. o
  13   9   2    1151.    1343.     210. o
  15   9   2    7920.    7274.     532. o
 -18  10   2     209.     671.     364. <
 -16  10   2    9760.    9120.     448. o
 -14  10   2   50068.   51937.     615. o
 -12  10   2     274.     643.      98. o
 -10  10   2    4121.    4196.     112. o
  -8  10   2   34960.   36326.     294. o
  -6  10   2   29018.   31151.     252. o
  -4  10   2   44326.   45418.     322. o
  -2  10   2    2064.    2560.      56. o
   0  10   2   23264.   23821.     182. o
   2  10   2   63293.   66666.     420. o
   4  10   2     669.     769.      56. o
   6  10   2   80220.   85186.     601. o
   8  10   2      59.     210.      98. <
  10  10   2   27261.   26003.     322. o
  12  10   2     394.     336.     168. <
  14  10   2   21024.   21569.     657. o
 -17  11   2    3661.    2406.     462. o
 -15  11   2     199.     280.     238. <
 -13  11   2    2604.    2434.     154. o
 -11  11   2    5689.    5385.     140. o
  -9  11   2   37670.   38424.     350. o
  -7  11   2    3359.    3357.      84. o
  -5  11   2    9807.    9246.     112. o
  -3  11   2    2541.    2616.      70. o
  -1  11   2   10519.   10057.     112. o
   1  11   2   10535.   10365.     112. o
   3  11   2    8206.    7763.     112. o
   5  11   2    1557.    1525.      70. o
   7  11   2   26659.   27262.     294. o
   9  11   2   23118.   23136.     322. o
  11  11   2     278.       0.     196. <
  13  11   2     305.     378.     322. <
  15  11   2   14239.   13400.    1119. o
 -16  12   2   10761.   11372.     615. o
 -14  12   2   13629.   13974.     406. o
 -12  12   2    7665.    7665.     224. o
 -10  12   2    3912.    4546.     126. o
  -8  12   2   41252.   42607.     364. o
  -6  12   2   10389.    9819.     140. o
  -4  12   2     184.     336.      56. o
  -2  12   2    2683.    3539.      84. o
   0  12   2     459.     406.      56. o
   2  12   2   27690.   29220.     224. o
   4  12   2    1653.    1581.      84. o
   6  12   2    5251.    5735.     140. o
   8  12   2     707.     532.     112. o
  10  12   2     165.     490.     154. o
  12  12   2    6953.    7204.     350. o
  14  12   2   16285.   15065.    1245. o
 -15  13   2     195.     350.     322. <
 -13  13   2    4101.    3651.     196. o
 -11  13   2    2201.    2028.     126. o
  -9  13   2      40.       0.     112. <
  -7  13   2     434.     196.      84. <
  -5  13   2   16308.   14995.     168. o
  -3  13   2      30.      70.      56. <
  -1  13   2     986.     643.      56. o
   1  13   2    4794.    4812.      98. o
   3  13   2    3912.    3301.      84. o
   5  13   2    3643.    3441.     140. o
   7  13   2     895.     965.     126. o
   9  13   2     702.     713.     154. o
  11  13   2   15209.   15400.     420. o
  13  13   2    2319.     420.     532. <
 -16  14   2     100.    -839.    1063. <
 -14  14   2    1939.    1818.     322. o
 -12  14   2   93860.   94543.    1091. o
 -10  14   2  108948.  108223.    1105. o
  -8  14   2    9847.    9777.     196. o
  -6  14   2   27385.   28409.     280. o
  -4  14   2   15288.   16128.     182. o
  -2  14   2    2727.    3021.      84. o
   0  14   2   10014.    9484.     140. o
   2  14   2   13502.   12379.     182. o
   4  14   2    3865.    4182.     140. o
   6  14   2  117515.  123484.    1273. o
   8  14   2    1607.    1567.     168. o
  10  14   2   67098.   64484.     923. o
  12  14   2    3226.    1874.     462. o
 -15  15   2    3331.    3161.     685. o
 -13  15   2     729.     727.     322. <
 -11  15   2      28.     224.     168. <
  -9  15   2      62.     -42.     154. <
  -7  15   2    3420.    3595.     154. o
  -5  15   2    6237.    6183.     154. o
  -3  15   2    6808.    6700.     154. o
  -1  15   2     190.     140.      84. <
   1  15   2     958.    1091.     112. o
   3  15   2    4140.    4686.     168. o
   5  15   2    3816.    3791.     154. o
   7  15   2     730.     727.     168. o
   9  15   2      75.      98.     196. <
  11  15   2     438.     769.     378. <
  13  15   2     173.    -671.    1063. <
 -12  16   2   12784.   12002.     420. o
 -10  16   2    1324.    1077.     196. o
  -8  16   2  118158.  125596.    1287. o
  -6  16   2  129053.  135486.    1133. o
  -4  16   2    8315.    7358.     168. o
  -2  16   2     293.     280.      98. <
   0  16   2    1137.    1175.     112. o
   2  16   2   31800.   30116.     448. o
   4  16   2     686.     308.     140. <
   6  16   2   61030.   64777.     797. o
   8  16   2    1313.    1399.     224. o
  10  16   2   26476.   24562.     727. o
  12  16   2    8341.    7120.     937. o
 -13  17   2    3763.    3147.     811. o
 -11  17   2     468.     755.     266. <
  -9  17   2    6269.    6784.     252. o
  -7  17   2    2865.    2672.     182. o
  -5  17   2    2684.    2979.     168. o
  -3  17   2    2073.    2084.     140. o
  -1  17   2      53.     196.     140. <
   1  17   2      27.     -84.     154. <
   3  17   2     488.     979.     182. o
   5  17   2     945.    1035.     196. o
   7  17   2    2540.    2714.     266. o
   9  17   2    4167.    3791.     364. o
  11  17   2     160.     434.     755. <
 -12  18   2   32636.   31165.    3987. o
 -10  18   2   44993.   43054.     769. o
  -8  18   2     454.     406.     210. <
  -6  18   2    1462.    1679.     196. o
  -4  18   2    3700.    3693.     182. o
  -2  18   2     549.     951.     154. o
   0  18   2    2021.    1902.     224. o
   2  18   2      30.     392.     224. <
   4  18   2    2786.    3385.     266. o
   6  18   2   12672.   12085.     406. o
   8  18   2      34.     -28.     350. <
 -11  19   2     206.   -1567.    1553. <
  -9  19   2     158.     490.     406. <
  -7  19   2    1265.     951.     266. o
  -5  19   2    4546.    3189.     322. o
  -3  19   2     726.     434.     224. <
  -1  19   2     770.      28.     252. <
   1  19   2       3.    -350.     280. <
   3  19   2     877.     909.     266. o
   5  19   2    3300.    2658.     294. o
   7  19   2     361.     336.     448. <
  -8  20   2    2385.    2574.     615. o
  -6  20   2    4648.    3889.     490. o
  -4  20   2     684.     462.     322. <
  -2  20   2    5272.    6420.     560. o
   0  20   2    8558.    9050.     518. o
   2  20   2    1247.    1581.     378. o
   4  20   2    5846.    5763.     448. o
   6  20   2   18178.   16897.    1147. o
  -7  21   2     480.    1720.    1357. <
  -5  21   2    1038.    1399.     769. <
  -3  21   2     232.   -1329.    1133. <
  -1  21   2     920.    -196.    1077. <
   1  21   2     138.      56.    1133. <
  -2  22   2     261.    -587.    1595. <
 -20   0   3    5782.    4280.     573. o
 -18   0   3    2584.    2210.     322. o
 -16   0   3    1783.    1623.     168. o
 -14   0   3    3070.    3063.     168. o
 -12   0   3    3259.    3175.     154. o
 -10   0   3    7066.    6546.     140. o
  -8   0   3    9878.    8966.     126. o
  -6   0   3    1164.     615.      42. o
  -4   0   3    7540.    4924.      84. o
  -2   0   3   26567.   18758.     238. o
   0   0   3    8836.    5707.      84. o
   2   0   3    2495.    1175.      42. o
   4   0   3   37283.   33039.     322. o
   6   0   3   13926.   11764.     182. o
   8   0   3    2778.    3105.     112. o
  10   0   3   15600.   15219.     238. o
  12   0   3    9817.    9819.     238. o
  14   0   3   21286.   21541.     560. o
  16   0   3    5037.    4672.     587. o
 -21   1   3    3691.    5203.     797. o
 -19   1   3    6231.    5469.     336. o
 -17   1   3   22946.   22087.     462. o
 -15   1   3    8787.    8686.     196. o
 -13   1   3    8799.    8561.     168. o
 -11   1   3   14436.   14338.     168. o
  -9   1   3   65551.   71520.     518. o
  -7   1   3  124678.  133877.     909. o
  -5   1   3     536.     867.      28. o
  -3   1   3    1861.    1567.      28. o
  -1   1   3  141693.  160300.    1063. o
   1   1   3   18992.   18044.     126. o
   3   1   3     446.     769.      28. o
   5   1   3    1367.    1553.      42. o
   7   1   3    9991.    9680.     112. o
   9   1   3  122187.  129163.     895. o
  11   1   3   21467.   19541.     210. o
  13   1   3    1610.    1595.     140. o
  15   1   3     692.    1315.     224. o
  17   1   3    1658.    1441.     769. <
 -20   2   3    3211.    2728.     392. o
 -18   2   3     775.    1273.     210. o
 -16   2   3    1125.    1413.     140. o
 -14   2   3     387.     364.      98. o
 -12   2   3    1521.    1371.      84. o
 -10   2   3    7609.    7651.     112. o
  -8   2   3     285.     224.      42. o
  -6   2   3    6365.    6015.      70. o
  -4   2   3     354.     196.      28. o
  -2   2   3    8277.    6239.      56. o
   0   2   3    2723.    1874.      28. o
   2   2   3    7176.    5441.      56. o
   4   2   3    1117.    1301.      42. o
   6   2   3       8.     -14.      42. <
   8   2   3    4813.    4840.      98. o
  10   2   3    8252.    7833.     140. o
  12   2   3    7281.    6938.     154. o
  14   2   3    2914.    2840.     210. o
  16   2   3      53.     420.     448. <
 -21   3   3   21359.   17904.    1665. o
 -19   3   3    1369.    1958.     266. o
 -17   3   3   25757.   28269.     504. o
 -15   3   3     447.     378.     112. o
 -13   3   3   33879.   37347.     364. o
 -11   3   3  113723.  121456.     965. o
  -9   3   3   27054.   30843.     252. o
  -7   3   3    2364.    2140.      56. o
  -5   3   3  696071.  724049.    4798. o
  -3   3   3 1012850. 1086490.    7036. o
  -1   3   3      75.     126.      14. o
   1   3   3   88126.   93257.     601. o
   3   3   3   42830.   40551.     294. o
   5   3   3    1815.    2406.      56. o
   7   3   3    3349.    3287.      84. o
   9   3   3  164247.  171644.    1259. o
  11   3   3    1963.    1986.      98. o
  13   3   3   57266.   51881.     587. o
  15   3   3     934.    1665.     308. o
  17   3   3   42821.   44481.    2224. o
 -20   4   3    1291.     587.     462. <
 -18   4   3     863.    1259.     224. o
 -16   4   3    3025.    2923.     154. o
 -14   4   3    4227.    3735.     140. o
 -12   4   3    2081.    2336.      84. o
 -10   4   3   33066.   30913.     266. o
  -8   4   3    3736.    4266.      70. o
  -6   4   3    8036.    6462.      70. o
  -4   4   3      61.      14.      28. <
  -2   4   3     217.      84.      28. o
   0   4   3     574.     532.      28. o
   2   4   3   14262.   13218.     112. o
   4   4   3    3943.    4154.      70. o
   6   4   3     321.     336.      42. o
   8   4   3     611.     518.      70. o
  10   4   3    4912.    4518.     126. o
  12   4   3     288.     168.     112. <
  14   4   3     165.     168.     182. <
  16   4   3     300.     420.     406. <
 -19   5   3    1040.    1035.     252. o
 -17   5   3   14545.   14729.     392. o
 -15   5   3      16.     140.     112. <
 -13   5   3   15365.   15442.     210. o
 -11   5   3   15025.   15428.     182. o
  -9   5   3  356530.  383321.    2686. o
  -7   5   3  452439.  503182.    3063. o
  -5   5   3  137926.  154775.    1091. o
  -3   5   3  205772.  235596.    1609. o
  -1   5   3  133647.  141864.     853. o
   1   5   3  129161.  142088.     965. o
   3   5   3    7123.    7595.      84. o
   5   5   3   28462.   31794.     266. o
   7   5   3    3310.    3343.      98. o
   9   5   3  137972.  142829.    1105. o
  11   5   3      88.     154.      98. <
  13   5   3   47603.   46146.     587. o
  15   5   3    1984.    2658.     350. o
 -20   6   3    3281.    -112.    1371. <
 -18   6   3    2048.    1665.     252. o
 -16   6   3     336.     378.     154. <
 -14   6   3   12171.   11764.     196. o
 -12   6   3    5048.    5022.     126. o
 -10   6   3      51.      70.      56. <
  -8   6   3    6610.    7092.      84. o
  -6   6   3   21914.   20702.     168. o
  -4   6   3    9460.    9204.      98. o
  -2   6   3     907.     937.      42. o
   0   6   3    3529.    2909.      56. o
   2   6   3      79.      98.      28. o
   4   6   3    7759.    8267.     168. o
   6   6   3     632.     532.      56. o
   8   6   3     213.     196.      84. <
  10   6   3   11626.   11778.     210. o
  12   6   3    4343.    4224.     196. o
  14   6   3    5510.    5455.     322. o
  16   6   3    3731.    2420.     643. o
 -19   7   3     675.     573.     587. <
 -17   7   3     141.     336.     210. <
 -15   7   3    6679.    7064.     210. o
 -13   7   3     291.     392.      98. o
 -11   7   3     918.     937.      84. o
  -9   7   3     135.     196.      56. o
  -7   7   3      38.      84.      42. <
  -5   7   3   69160.   73310.     490. o
  -3   7   3   70699.   75884.     490. o
  -1   7   3   12134.   11960.      98. o
   1   7   3      85.     238.      28. o
   3   7   3    4244.    4336.      70. o
   5   7   3   18731.   19681.     196. o
   7   7   3    5434.    5441.     126. o
   9   7   3    2514.    3133.     140. o
  11   7   3    3853.    3931.     182. o
  13   7   3   12829.   12589.     392. o
  15   7   3     461.     126.     434. <
 -18   8   3    5550.    5889.     392. o
 -16   8   3    1171.     685.     196. o
 -14   8   3    7699.    7889.     210. o
 -12   8   3      10.     -98.      84. <
 -10   8   3    3356.    3371.      98. o
  -8   8   3     278.     280.      42. o
  -6   8   3   39731.   37767.     280. o
  -4   8   3    1633.    1846.      42. o
  -2   8   3   36128.   32186.     224. o
   0   8   3     120.     196.      28. o
   2   8   3   14608.   12883.     112. o
   4   8   3    3457.    3707.      84. o
   6   8   3    6144.    5385.     126. o
   8   8   3    2823.    2812.     112. o
  10   8   3   16480.   17778.     294. o
  12   8   3   17464.   18338.     392. o
  14   8   3     267.     112.     294. <
  16   8   3     125.   -1217.    1693. <
 -17   9   3     197.     434.     280. <
 -15   9   3    2012.    1916.     168. o
 -13   9   3    9003.   10183.     210. o
 -11   9   3   24211.   24311.     252. o
  -9   9   3    2161.    2448.      84. o
  -7   9   3   20115.   19555.     182. o
  -5   9   3  200510.  212292.    1273. o
  -3   9   3  205787.  214712.    1329. o
  -1   9   3     530.     504.      42. o
   1   9   3   38727.   37683.     266. o
   3   9   3    8051.    8505.     112. o
   5   9   3      95.     182.      56. o
   7   9   3    1246.    1707.      98. o
   9   9   3   25150.   24758.     322. o
  11   9   3   16739.   16240.     378. o
  13   9   3   28355.   26731.     587. o
  15   9   3      20.      70.     881. <
 -18  10   3    2364.    2266.     587. o
 -16  10   3     475.     755.     238. o
 -14  10   3    1243.     881.     154. o
 -12  10   3    2655.    2700.     126. o
 -10  10   3      74.     -14.      70. <
  -8  10   3    2851.    3035.      84. o
  -6  10   3     649.     727.      56. o
  -4  10   3     785.     783.      56. o
  -2  10   3    3181.    2700.      70. o
   0  10   3    3988.    3399.      70. o
   2  10   3     540.     629.      42. o
   4  10   3   10087.   10253.     140. o
   6  10   3    3247.    2993.      98. o
   8  10   3     837.     797.     126. o
  10  10   3    3098.    3441.     168. o
  12  10   3    4148.    4406.     238. o
  14  10   3    2691.    3035.     615. o
 -17  11   3   17339.   15331.     685. o
 -15  11   3     744.     867.     196. o
 -13  11   3   12107.   12575.     266. o
 -11  11   3   13827.   13316.     196. o
  -9  11   3  149624.  154327.    1133. o
  -7  11   3  181882.  198109.    1357. o
  -5  11   3   23935.   24716.     196. o
  -3  11   3     425.     839.      56. o
  -1  11   3  178397.  189982.    1259. o
   1  11   3   43419.   42942.     308. o
   3  11   3      79.      98.      56. <
   5  11   3   40196.   39348.     322. o
   7  11   3   13385.   14771.     210. o
   9  11   3  163867.  170595.    1511. o
  11  11   3    3545.    4014.     238. o
  13  11   3   52742.   52678.    1189. o
 -16  12   3    3323.    2714.     322. o
 -14  12   3   11603.   12030.     336. o
 -12  12   3    5584.    5903.     182. o
 -10  12   3    4927.    4882.     140. o
  -8  12   3    3469.    3217.      98. o
  -6  12   3   10938.   10225.     140. o
  -4  12   3    9034.    9134.     126. o
  -2  12   3    8884.    8770.     112. o
   0  12   3    2846.    3091.      84. o
   2  12   3     670.     490.      56. o
   4  12   3    5179.    5050.     140. o
   6  12   3   10397.   10743.     196. o
   8  12   3    4125.    4000.     168. o
  10  12   3    5507.    5987.     266. o
  12  12   3     952.     993.     462. <
 -17  13   3     956.    1679.     699. <
 -15  13   3    2239.    1175.     308. o
 -13  13   3    7302.    8770.     280. o
 -11  13   3   14967.   15526.     252. o
  -9  13   3    9645.   10799.     210. o
  -7  13   3     495.    1091.      98. o
  -5  13   3  198070.  203956.    1399. o
  -3  13   3  109643.  119050.     727. o
  -1  13   3    1438.    1301.      70. o
   1  13   3    4618.    5120.     112. o
   3  13   3   14384.   13442.     182. o
   5  13   3   21882.   21485.     322. o
   7  13   3    1417.    1427.     168. o
   9  13   3   22226.   22143.     392. o
  11  13   3    4957.    4896.     364. o
 -16  14   3     649.     490.     573. <
 -14  14   3    1337.    1469.     266. o
 -12  14   3       5.     210.     154. <
 -10  14   3    6427.    6616.     210. o
  -8  14   3     498.     518.     112. o
  -6  14   3    7362.    7581.     154. o
  -4  14   3    5221.    5008.     112. o
  -2  14   3    7154.    7637.     140. o
   0  14   3    1048.    1091.      98. o
   2  14   3       5.    -112.      98. <
   4  14   3    3188.    3301.     140. o
   6  14   3    1235.     979.     140. o
   8  14   3     142.     112.     168. <
  10  14   3    3095.    3133.     280. o
  12  14   3    9525.    8379.     825. o
 -15  15   3    1087.    1483.     490. o
 -13  15   3    2362.    1790.     238. o
 -11  15   3    1580.    1287.     168. o
  -9  15   3   21892.   21261.     350. o
  -7  15   3   35451.   35123.     378. o
  -5  15   3    4666.    4910.     126. o
  -3  15   3    8520.    8547.     154. o
  -1  15   3    7525.    7945.     182. o
   1  15   3   17009.   15778.     238. o
   3  15   3    3938.    4182.     154. o
   5  15   3    1089.     825.     154. o
   7  15   3    2763.    2224.     224. o
   9  15   3    1745.    2000.     308. o
  11  15   3     313.    -504.     490. <
 -14  16   3     422.    1581.     671. <
 -12  16   3     420.    1021.     238. o
 -10  16   3    1994.    1497.     196. o
  -8  16   3     452.     769.     154. o
  -6  16   3    1066.    1035.     140. o
  -4  16   3      27.      56.     112. <
  -2  16   3    2523.    2280.     126. o
   0  16   3     269.     140.     112. <
   2  16   3    1695.    1203.     168. o
   4  16   3    1296.    1651.     182. o
   6  16   3    2598.    2322.     224. o
   8  16   3    3149.    3189.     294. o
  10  16   3    1043.    1986.     560. o
 -13  17   3    3548.    3763.     741. o
 -11  17   3    5999.    6574.     266. o
  -9  17   3   31784.   29430.     490. o
  -7  17   3   50616.   49237.     629. o
  -5  17   3   11914.   12323.     294. o
  -3  17   3    2313.    3021.     154. o
  -1  17   3   33046.   33053.     476. o
   1  17   3   14812.   13540.     336. o
   3  17   3    1479.    1720.     210. o
   5  17   3    3067.    2644.     238. o
   7  17   3    6120.    5175.     322. o
   9  17   3   39513.   41250.    1273. o
 -12  18   3    3146.    3035.     741. o
 -10  18   3    4958.    4560.     336. o
  -8  18   3    3346.    3301.     266. o
  -6  18   3     110.      42.     196. <
  -4  18   3    3094.    3623.     210. o
  -2  18   3     630.     839.     196. o
   0  18   3    1878.    2168.     210. o
   2  18   3       6.     140.     210. <
   4  18   3    1296.    1553.     252. o
   6  18   3    2627.    2336.     294. o
   8  18   3    7890.    7106.     601. o
 -11  19   3   22005.   22422.    1441. o
  -9  19   3    6349.    5861.     406. o
  -7  19   3    2760.    1609.     252. o
  -5  19   3  141962.  141081.    1720. o
  -3  19   3   90123.   94907.    1301. o
  -1  19   3     118.     -42.     224. <
   1  19   3     324.     713.     252. <
   3  19   3   13421.   12841.     420. o
   5  19   3    3448.    2965.     364. o
   7  19   3    4034.    5343.     657. o
  -8  20   3     141.     587.     476. <
  -6  20   3     169.    -140.     364. <
  -4  20   3      75.     -84.     294. <
  -2  20   3     686.     769.     294. <
   0  20   3     447.     -42.     420. <
   2  20   3    1623.    1105.     378. <
   4  20   3       4.    -518.     504. <
  -7  21   3   42823.   41362.    2028. o
  -5  21   3      19.     615.     783. <
  -3  21   3    3154.    3259.     783. o
  -1  21   3   38787.   35921.    2406. o
   1  21   3   14343.   15512.    1916. o
   3  21   3     527.    -336.    1189. <
 -20   0   4    7232.    8994.     657. o
 -18   0   4   44278.   42509.     937. o
 -16   0   4   11114.   11610.     336. o
 -14   0   4   85940.   88473.    1133. o
 -12   0   4    4810.    4756.     168. o
 -10   0   4   29107.   28577.     350. o
  -8   0   4   51868.   49657.     546. o
  -6   0   4   22450.   24367.     294. o
  -4   0   4    3023.    3217.      70. o
  -2   0   4  499578.  513673.    4616. o
   0   0   4  186087.  178246.    1609. o
   2   0   4    1773.    3049.      70. o
   4   0   4   48202.   48622.     462. o
   6   0   4  234557.  253109.    2406. o
   8   0   4   13987.   15750.     252. o
  10   0   4   67999.   72750.     769. o
  12   0   4  111011.  108783.    1315. o
  14   0   4    1529.    2658.     336. o
  16   0   4   51747.   48300.    2294. o
 -21   1   4      49.     266.     587. <
 -19   1   4     431.     713.     238. <
 -17   1   4   12258.   11890.     308. o
 -15   1   4    3220.    2993.     140. o
 -13   1   4     200.     126.      70. <
 -11   1   4      75.     140.      56. <
  -9   1   4     306.     364.      42. o
  -7   1   4   15798.   13568.     126. o
  -5   1   4     311.     615.      28. o
  -3   1   4   10257.    7903.      70. o
  -1   1   4      11.       0.      14. <
   1   1   4     189.     252.      28. o
   3   1   4    2330.    2266.      42. o
   5   1   4    2434.    2308.      56. o
   7   1   4     158.     112.      56. <
   9   1   4      60.      70.      70. <
  11   1   4    6206.    5805.     140. o
  13   1   4     451.     504.     182. <
  15   1   4     175.     154.     294. <
 -20   2   4    3319.    2756.     406. o
 -18   2   4   54917.   55392.     797. o
 -16   2   4      70.      14.     112. <
 -14   2   4   17672.   17946.     252. o
 -12   2   4   14495.   15848.     196. o
 -10   2   4   41729.   42271.     350. o
  -8   2   4   79378.   83829.     601. o
  -6   2   4   87952.  102041.     699. o
  -4   2   4   40771.   43530.     308. o
  -2   2   4  145775.  154159.    1007. o
   0   2   4   12813.   13009.      98. o
   2   2   4  149200.  163000.    1091. o
   4   2   4  116638.  125876.     867. o
   6   2   4    9452.    9176.     112. o
   8   2   4   30881.   31277.     266. o
  10   2   4    1072.    1161.      84. o
  12   2   4   27514.   25304.     308. o
  14   2   4    1261.    1567.     238. o
  16   2   4   23107.   22436.    1119. o
 -21   3   4   15385.   13456.     867. o
 -19   3   4   17647.   18856.     476. o
 -17   3   4    7621.    7106.     266. o
 -15   3   4     183.     140.     112. <
 -13   3   4    2286.    2070.      98. o
 -11   3   4    2666.    2504.      84. o
  -9   3   4    1503.    1133.      56. o
  -7   3   4    1312.    1105.      42. o
  -5   3   4   12535.   11666.     112. o
  -3   3   4    3523.    3511.      56. o
  -1   3   4    4580.    3917.      56. o
   1   3   4      21.      56.      28. <
   3   3   4     260.     154.      28. o
   5   3   4    5745.    5371.      84. o
   7   3   4   16266.   16044.     168. o
   9   3   4     145.     168.      70. <
  11   3   4     318.     280.      98. <
  13   3   4   10329.    9582.     280. o
  15   3   4   14848.   13960.     560. o
 -20   4   4    3306.    2154.     448. o
 -18   4   4    4773.    4700.     266. o
 -16   4   4    6320.    7246.     210. o
 -14   4   4   19574.   18436.     252. o
 -12   4   4   21873.   22129.     238. o
 -10   4   4   12836.   12351.     154. o
  -8   4   4   42126.   45404.     364. o
  -6   4   4    2756.    2840.      56. o
  -4   4   4     303.     392.      28. o
  -2   4   4   17298.   19961.     154. o
   0   4   4    8226.    8057.      84. o
   2   4   4   28101.   30801.     210. o
   4   4   4   67284.   71128.     476. o
   6   4   4    4023.    3973.      84. o
   8   4   4   21357.   23318.     224. o
  10   4   4     301.     140.      98. <
  12   4   4    1642.    1609.     182. o
  14   4   4    9279.    9596.     420. o
  16   4   4     933.    1832.    1035. <
 -21   5   4    2186.    2028.     993. <
 -19   5   4     549.    1203.     252. o
 -17   5   4   25094.   25807.     490. o
 -15   5   4   14730.   15470.     252. o
 -13   5   4     406.     364.      84. o
 -11   5   4   13392.   12925.     168. o
  -9   5   4     593.     546.      42. o
  -7   5   4    2831.    2224.      56. o
  -5   5   4    6489.    6574.      84. o
  -3   5   4   14560.   13274.     126. o
  -1   5   4    1522.    1637.      42. o
   1   5   4   30152.   27528.     210. o
   3   5   4    1090.     867.      42. o
   5   5   4     902.     867.      56. o
   7   5   4    5113.    5092.     112. o
   9   5   4    3442.    3007.     112. o
  11   5   4    7854.    8085.     196. o
  13   5   4    3646.    3735.     294. o
  15   5   4    4723.    3553.     587. o
 -20   6   4   10687.   12281.     839. o
 -18   6   4   14371.   14254.     420. o
 -16   6   4    9166.   10169.     252. o
 -14   6   4   18239.   19023.     252. o
 -12   6   4    6170.    6378.     126. o
 -10   6   4     614.     671.      56. o
  -8   6   4   27861.   28535.     238. o
  -6   6   4   74881.   79563.     587. o
  -4   6   4   30699.   35459.     266. o
  -2   6   4  390305.  426138.    2826. o
   0   6   4  480461.  521338.    3119. o
   2   6   4    6324.    5106.      70. o
   4   6   4   23144.   22786.     210. o
   6   6   4   99771.  104139.     797. o
   8   6   4   11721.   11344.     196. o
  10   6   4   24586.   23961.     308. o
  12   6   4   43670.   43180.     671. o
  14   6   4     555.     224.     392. <
 -19   7   4     925.    1077.     308. o
 -17   7   4    1061.     755.     196. o
 -15   7   4      43.     238.     126. <
 -13   7   4    2826.    2224.     112. o
 -11   7   4     448.     420.      70. o
  -9   7   4    1498.    1623.      56. o
  -7   7   4    6377.    5791.      84. o
  -5   7   4    5089.    5343.      84. o
  -3   7   4    6802.    5917.      70. o
  -1   7   4     710.     727.      42. o
   1   7   4     604.     462.      42. o
   3   7   4    1554.    1525.      56. o
   5   7   4     367.     378.      56. o
   7   7   4    3907.    3945.     112. o
   9   7   4     413.     490.     112. o
  11   7   4     237.     434.     168. <
  13   7   4    3925.    4392.     322. o
  15   7   4    4407.    3441.     839. o
 -18   8   4   94747.   94655.    1455. o
 -16   8   4      45.     490.     154. o
 -14   8   4   30009.   28941.     364. o
 -12   8   4     812.     643.      84. o
 -10   8   4   20560.   18772.     196. o
  -8   8   4   82312.   88025.     587. o
  -6   8   4  164719.  179016.    1161. o
  -4   8   4  131561.  139388.     979. o
  -2   8   4  161480.  175239.    1049. o
   0   8   4   53566.   55629.     364. o
   2   8   4  263254.  286749.    2014. o
   4   8   4  154547.  163937.    1217. o
   6   8   4   10761.   10407.     168. o
   8   8   4   37331.   36886.     392. o
  10   8   4     149.     294.     140. <
  12   8   4   46526.   46551.     727. o
  14   8   4    2488.    2602.     560. o
 -19   9   4    5946.    6378.    1497. o
 -17   9   4      18.    -168.     238. <
 -15   9   4     249.     154.     154. <
 -13   9   4     969.    1021.     126. o
 -11   9   4    4683.    4560.     140. o
  -9   9   4    2498.    2476.      84. o
  -7   9   4    5680.    5022.      84. o
  -5   9   4    4940.    5259.      84. o
  -3   9   4   17904.   17093.     154. o
  -1   9   4    5343.    5651.      84. o
   1   9   4    6410.    6336.      98. o
   3   9   4     908.     895.      70. o
   5   9   4    1575.    1259.      84. o
   7   9   4    7718.    8113.     210. o
   9   9   4    1605.    1902.     168. o
  11   9   4    2391.    2182.     224. o
  13   9   4   12941.   12351.     615. o
 -18  10   4   10251.    8868.     518. o
 -16  10   4     353.     685.     196. o
 -14  10   4    9229.    9917.     294. o
 -12  10   4    9729.   10365.     224. o
 -10  10   4     176.      42.      70. <
  -8  10   4     524.     811.      56. o
  -6  10   4   18646.   19345.     168. o
  -4  10   4   19153.   20422.     168. o
  -2  10   4   43705.   47125.     322. o
   0  10   4   27540.   29416.     224. o
   2  10   4    4844.    5385.      98. o
   4  10   4   14178.   13680.     196. o
   6  10   4   39050.   39138.     406. o
   8  10   4    7045.    7414.     210. o
  10  10   4    3470.    3427.     224. o
  12  10   4   20198.   20282.     601. o
  14  10   4    1070.    1511.    1329. <
 -17  11   4   22184.   22884.     573. o
 -15  11   4   18355.   19037.     392. o
 -13  11   4    3409.    3175.     182. o
 -11  11   4    9876.   11176.     196. o
  -9  11   4    1791.    1441.      84. o
  -7  11   4     135.     601.      70. o
  -5  11   4    3141.    3343.      84. o
  -3  11   4    2845.    2854.      70. o
  -1  11   4    4163.    4364.      84. o
   1  11   4   11597.   11820.     140. o
   3  11   4      30.       0.      70. <
   5  11   4    2727.    2784.     126. o
   7  11   4   10990.   10785.     224. o
   9  11   4    1252.    1553.     182. o
  11  11   4    3478.    3021.     280. o
  13  11   4    6739.    6798.    1091. o
 -18  12   4     492.     434.    1385. <
 -16  12   4    4992.    4812.     294. o
 -14  12   4    2802.    2672.     196. o
 -12  12   4    1478.    1497.     140. o
 -10  12   4    6243.    6001.     154. o
  -8  12   4     362.     546.      84. o
  -6  12   4    6130.    6001.     112. o
  -4  12   4     342.     560.      56. o
  -2  12   4   18910.   18282.     168. o
   0  12   4   36493.   37697.     280. o
   2  12   4    7525.    7218.     126. o
   4  12   4   22756.   24227.     308. o
   6  12   4   28682.   28101.     364. o
   8  12   4    4780.    5511.     210. o
  10  12   4    3731.    3889.     266. o
  12  12   4    5405.    7791.    1231. o
 -17  13   4     150.    1105.     923. <
 -15  13   4      90.     350.     238. <
 -13  13   4    3163.    2490.     196. o
 -11  13   4    3460.    3455.     154. o
  -9  13   4     382.     434.     112. o
  -7  13   4      59.      70.      84. <
  -5  13   4    3708.    3609.      98. o
  -3  13   4      43.     -14.      70. <
  -1  13   4      40.      84.      70. <
   1  13   4    2947.    2392.      98. o
   3  13   4     119.      84.      84. <
   5  13   4      21.      14.     126. <
   7  13   4    6221.    6462.     224. o
   9  13   4    2163.    2210.     238. o
  11  13   4    1094.    1021.     573. <
 -16  14   4    1327.    3301.     881. o
 -14  14   4   37372.   36144.     587. o
 -12  14   4     375.     643.     154. o
 -10  14   4    8087.    7511.     210. o
  -8  14   4   25508.   27934.     322. o
  -6  14   4   38101.   37865.     350. o
  -4  14   4   41498.   43012.     392. o
  -2  14   4   81928.   82780.     643. o
   0  14   4   15429.   14785.     210. o
   2  14   4   98906.   99579.     825. o
   4  14   4   59782.   60553.     615. o
   6  14   4    2996.    3035.     210. o
   8  14   4   28670.   28060.     546. o
  10  14   4    1020.     392.     350. <
 -15  15   4      21.    2462.     671. o
 -13  15   4    3421.    3427.     252. o
 -11  15   4    2931.    2574.     196. o
  -9  15   4    2234.    2196.     182. o
  -7  15   4     150.     154.     126. <
  -5  15   4    3106.    2923.     126. o
  -3  15   4    6118.    5875.     140. o
  -1  15   4    9415.    9582.     196. o
   1  15   4    5703.    5749.     168. o
   3  15   4    4527.    4308.     182. o
   5  15   4       3.    -154.     168. <
   7  15   4     905.     685.     224. o
   9  15   4    4611.    4224.     392. o
 -14  16   4   14217.   14519.     769. o
 -12  16   4   10606.   11078.     336. o
 -10  16   4     809.    1427.     182. o
  -8  16   4    4346.    5357.     210. o
  -6  16   4   43656.   40662.     448. o
  -4  16   4   31949.   31319.     364. o
  -2  16   4  145468.  153740.    1371. o
   0  16   4  155226.  163811.    1651. o
   2  16   4     195.     196.     140. <
   4  16   4    3842.    3707.     210. o
   6  16   4   26391.   25989.     490. o
   8  16   4    4180.    4140.     378. o
  10  16   4    5168.    7428.    1091. o
 -13  17   4    1669.    2546.     532. o
 -11  17   4    3676.    4070.     266. o
  -9  17   4      16.     168.     224. <
  -7  17   4    3410.    2532.     210. o
  -5  17   4     279.     448.     154. <
  -3  17   4     188.     266.     154. <
  -1  17   4    2350.    2056.     196. o
   1  17   4    3481.    3623.     238. o
   3  17   4     115.    -322.     196. <
   5  17   4    1578.     839.     238. o
   7  17   4     607.     811.     336. <
   9  17   4     403.     252.    1091. <
 -12  18   4     277.      70.     518. <
 -10  18   4    5686.    4448.     364. o
  -8  18   4    9926.   10295.     378. o
  -6  18   4    9176.    8533.     308. o
  -4  18   4   13246.   12323.     336. o
  -2  18   4    3766.    4364.     238. o
   0  18   4     540.     657.     196. o
   2  18   4   40183.   39627.     615. o
   4  18   4   34803.   33934.     587. o
   6  18   4   11684.   11190.     560. o
   8  18   4    6904.    4952.    1385. o
 -11  19   4      40.     -84.     643. <
  -9  19   4     302.     601.     322. <
  -7  19   4     953.     420.     322. <
  -5  19   4       2.    -126.     238. <
  -3  19   4       1.     154.     252. <
  -1  19   4     126.    -210.     224. <
   1  19   4      22.     266.     280. <
   3  19   4    1039.    1287.     364. o
   5  19   4    1578.    1525.     462. o
  -8  20   4    7763.    7176.     601. o
  -6  20   4     884.     504.     406. <
  -4  20   4    1201.    1063.     406. <
  -2  20   4   10039.   10295.     643. o
   0  20   4    2239.    1860.     504. o
   2  20   4    9489.    6532.     615. o
   4  20   4    8130.    5525.    1441. o
  -3  21   4     431.     322.    1567. <
  -1  21   4    2112.    1273.    1273. <
   1  21   4       4.    -560.    1720. <
 -20   0   5   10482.   12127.     615. o
 -18   0   5    9772.    9666.     476. o
 -16   0   5   10270.   10603.     322. o
 -14   0   5   10518.   10071.     280. o
 -12   0   5    3970.    3973.     154. o
 -10   0   5     432.     643.      84. o
  -8   0   5   14287.   12617.     182. o
  -6   0   5    2912.    3581.      98. o
  -4   0   5   12057.   10015.     140. o
  -2   0   5      44.      14.      42. <
   0   0   5    1262.    1175.      56. o
   2   0   5     556.     476.      56. o
   4   0   5    1029.    1231.      56. o
   6   0   5    1424.    1609.      98. o
   8   0   5    4660.    5148.     196. o
  10   0   5    3743.    3819.     168. o
  12   0   5    1915.    1595.     280. o
  14   0   5    2531.    2434.     434. o
 -21   1   5      94.    -546.     573. <
 -19   1   5    3010.    3189.     252. o
 -17   1   5   24718.   24017.     378. o
 -15   1   5   60852.   56357.     671. o
 -13   1   5    4899.    5036.     140. o
 -11   1   5   35318.   36368.     280. o
  -9   1   5      87.     196.      42. o
  -7   1   5   14961.   16548.     154. o
  -5   1   5   15983.   15387.     140. o
  -3   1   5    1060.     909.      28. o
  -1   1   5    6391.    7232.      84. o
   1   1   5  206655.  224000.    1469. o
   3   1   5   17700.   18128.     154. o
   5   1   5   21469.   21024.     182. o
   7   1   5   29286.   30298.     266. o
   9   1   5      68.     -14.      84. <
  11   1   5   12032.   12351.     252. o
  13   1   5    2558.    2434.     238. o
  15   1   5     317.     322.     741. <
 -20   2   5      87.     671.     294. <
 -18   2   5    6701.    6518.     280. o
 -16   2   5    2563.    2154.     140. o
 -14   2   5    6278.    6854.     168. o
 -12   2   5   20155.   19919.     238. o
 -10   2   5    3213.    3133.      84. o
  -8   2   5   13491.   12603.     140. o
  -6   2   5     266.     252.      28. o
  -4   2   5    6627.    5665.      70. o
  -2   2   5     458.     336.      28. o
   0   2   5      31.      28.      28. <
   2   2   5    2671.    2378.      56. o
   4   2   5    7792.    8029.      98. o
   6   2   5       3.      14.      56. <
   8   2   5     981.     797.      70. o
  10   2   5    5902.    5469.     140. o
  12   2   5     142.      98.     168. <
  14   2   5    3091.    3231.     350. o
 -21   3   5   12454.   12491.     951. o
 -19   3   5  148480.  151572.    1958. o
 -17   3   5    9650.    9274.     266. o
 -15   3   5   15444.   15526.     252. o
 -13   3   5   64041.   64833.     560. o
 -11   3   5  374145.  404359.    3077. o
  -9   3   5    3273.    2881.      84. o
  -7   3   5   44257.   44593.     350. o
  -5   3   5    8239.    7232.      84. o
  -3   3   5   38749.   41474.     294. o
  -1   3   5  137754.  160538.    1091. o
   1   3   5  385040.  419102.    2658. o
   3   3   5  145644.  151935.     993. o
   5   3   5   22567.   23038.     196. o
   7   3   5     108.      70.      56. <
   9   3   5   79029.   79954.     699. o
  11   3   5   19520.   18856.     322. o
  13   3   5   26939.   26339.     573. o
  15   3   5   73713.   74149.    1790. o
 -20   4   5    2549.    2322.     364. o
 -18   4   5    1890.    1413.     210. o
 -16   4   5      16.       0.     112. <
 -14   4   5     607.     336.      98. o
 -12   4   5     355.     336.      70. o
 -10   4   5     102.     140.      56. <
  -8   4   5    1806.    1832.      56. o
  -6   4   5    2202.    2028.      56. o
  -4   4   5    1491.    1063.      42. o
  -2   4   5     892.    1021.      42. o
   0   4   5    5919.    4994.      70. o
   2   4   5      10.       0.      28. <
   4   4   5     155.     168.      70. <
   6   4   5     782.     727.      56. o
   8   4   5    1965.    1748.      84. o
  10   4   5     116.     -42.     112. <
  12   4   5     869.     713.     182. o
  14   4   5    1301.    1063.     364. <
 -21   5   5     204.     350.     615. <
 -19   5   5   14499.   14156.     462. o
 -17   5   5   22289.   21975.     420. o
 -15   5   5  161515.  172889.    1525. o
 -13   5   5     544.     476.      84. o
 -11   5   5   13316.   12827.     168. o
  -9   5   5   28746.   29220.     280. o
  -7   5   5    3316.    4000.      84. o
  -5   5   5   54366.   59518.     434. o
  -3   5   5  147525.  163629.    1035. o
  -1   5   5   19383.   20436.     154. o
   1   5   5  387136.  416962.    2826. o
   3   5   5  246374.  261977.    1720. o
   5   5   5   72458.   76751.     587. o
   7   5   5   69433.   70470.     587. o
   9   5   5    5063.    5889.     140. o
  11   5   5   19358.   20422.     420. o
  13   5   5    3150.    3175.     336. o
 -20   6   5   11963.   13232.     769. o
 -18   6   5    4882.    4336.     266. o
 -16   6   5    1529.    1469.     140. o
 -14   6   5    4238.    4196.     140. o
 -12   6   5     407.     532.      70. o
 -10   6   5    2157.    2000.      84. o
  -8   6   5     822.     699.      56. o
  -6   6   5     495.     308.      42. o
  -4   6   5      45.      56.      28. <
  -2   6   5    7562.    7707.      98. o
   0   6   5    2872.    2546.      56. o
   2   6   5    2595.    2826.      70. o
   4   6   5    9807.    9889.     140. o
   6   6   5     153.     196.      70. <
   8   6   5    5308.    5217.     168. o
  10   6   5    2526.    2378.     182. o
  12   6   5     107.      28.     294. <
  14   6   5     348.    1427.     560. <
 -19   7   5   10557.   10183.     504. o
 -17   7   5    5920.    6462.     280. o
 -15   7   5     438.     853.     154. o
 -13   7   5   22732.   21345.     252. o
 -11   7   5   14950.   14715.     182. o
  -9   7   5     264.     168.      56. o
  -7   7   5   10507.   10281.     126. o
  -5   7   5    1520.    1637.      56. o
  -3   7   5   69927.   70960.     504. o
  -1   7   5   49575.   53224.     378. o
   1   7   5    1244.    1301.      56. o
   3   7   5    2370.    2672.      84. o
   5   7   5   17192.   17443.     196. o
   7   7   5       2.      70.      98. <
   9   7   5    5803.    5203.     182. o
  11   7   5    5751.    5903.     294. o
  13   7   5    4299.    3861.     560. o
 -20   8   5    2000.    1259.     671. <
 -18   8   5    7472.    6672.     350. o
 -16   8   5      46.     224.     154. <
 -14   8   5   28318.   27374.     378. o
 -12   8   5   32294.   32214.     336. o
 -10   8   5    5515.    5525.     126. o
  -8   8   5   21478.   21122.     210. o
  -6   8   5    2072.    2322.      70. o
  -4   8   5   16953.   16268.     154. o
  -2   8   5    8050.    8267.     112. o
   0   8   5    2364.    2070.      56. o
   2   8   5    7539.    7595.     112. o
   4   8   5   35225.   34340.     308. o
   6   8   5     214.     112.      84. <
   8   8   5     269.     238.     112. <
  10   8   5   11908.   11512.     364. o
  12   8   5    3379.    3161.     336. o
  14   8   5    3060.    2951.    1203. <
 -19   9   5   40053.   36746.    1007. o
 -17   9   5   11963.   11134.     420. o
 -15   9   5     456.     685.     168. o
 -13   9   5   14386.   15107.     280. o
 -11   9   5   59255.   60595.     532. o
  -9   9   5    3653.    4364.      98. o
  -7   9   5    6570.    5861.     112. o
  -5   9   5    1711.    1734.      70. o
  -3   9   5   22150.   24213.     210. o
  -1   9   5   48368.   53140.     378. o
   1   9   5   18688.   18590.     168. o
   3   9   5   24533.   26017.     252. o
   5   9   5    2293.    2826.     112. o
   7   9   5    4390.    5301.     154. o
   9   9   5   23660.   24828.     462. o
  11   9   5   15763.   19583.     546. o
  13   9   5   14055.   14827.    1063. o
 -18  10   5    1142.     979.     350. <
 -16  10   5    1294.    1427.     196. o
 -14  10   5    7543.    7469.     252. o
 -12  10   5     292.     406.     140. <
 -10  10   5     762.     825.      84. o
  -8  10   5    9165.    8938.     126. o
  -6  10   5      75.     126.      56. <
  -4  10   5     550.     308.      56. o
  -2  10   5     885.     811.      56. o
   0  10   5     246.     294.      56. o
   2  10   5      30.      14.      56. <
   4  10   5     843.     685.      84. o
   6  10   5      83.      84.      98. <
   8  10   5     528.     573.     140. o
  10  10   5     446.     825.     224. o
  12  10   5    1083.     923.     615. <
 -19  11   5   13777.   14002.    2434. o
 -17  11   5   27276.   25192.     587. o
 -15  11   5  187602.  186191.    2056. o
 -13  11   5    5286.    5231.     196. o
 -11  11   5   34707.   35543.     364. o
  -9  11   5     220.     266.      84. o
  -7  11   5       1.     126.      70. <
  -5  11   5   20846.   20534.     196. o
  -3  11   5   45120.   48677.     350. o
  -1  11   5    4625.    5203.      98. o
   1  11   5  156407.  159461.    1077. o
   3  11   5   37819.   37585.     392. o
   5  11   5   95398.   96376.     825. o
   7  11   5   41348.   40732.     532. o
   9  11   5      22.    -140.     210. <
  11  11   5   12519.   11722.     657. o
 -18  12   5     906.     490.     937. <
 -16  12   5    1210.    1301.     238. o
 -14  12   5    1804.    1790.     182. o
 -12  12   5     727.     965.     140. o
 -10  12   5     540.     699.      98. o
  -8  12   5    1857.    1762.      98. o
  -6  12   5     683.     741.      70. o
  -4  12   5     642.     406.      70. o
  -2  12   5    3388.    3357.      84. o
   0  12   5    7884.    7428.     126. o
   2  12   5    4184.    4630.     140. o
   4  12   5    5306.    5763.     196. o
   6  12   5     163.     434.     168. <
   8  12   5     179.      84.     196. <
  10  12   5    1003.     587.     364. <
 -17  13   5    5617.    4826.     713. o
 -15  13   5   14403.   13736.     420. o
 -13  13   5   12728.   13204.     350. o
 -11  13   5   62150.   69645.     713. o
  -9  13   5    3698.    4070.     126. o
  -7  13   5      12.     266.      98. <
  -5  13   5     280.     224.      84. <
  -3  13   5   55998.   52888.     406. o
  -1  13   5   41674.   45586.     406. o
   1  13   5   36844.   40383.     364. o
   3  13   5   24114.   25654.     378. o
   5  13   5   15156.   14086.     322. o
   7  13   5      70.      98.     168. <
   9  13   5   21971.   20898.     504. o
 -16  14   5     202.     713.     629. <
 -14  14   5   14520.   14729.     434. o
 -12  14   5    8310.    8742.     266. o
 -10  14   5    3905.    3889.     168. o
  -8  14   5    5978.    6588.     196. o
  -6  14   5    1228.    1245.     112. o
  -4  14   5    2121.    2294.     112. o
  -2  14   5    4158.    3987.     126. o
   0  14   5     686.     713.      98. o
   2  14   5    4492.    4630.     168. o
   4  14   5   13739.   13960.     322. o
   6  14   5      13.       0.     196. <
   8  14   5     179.    -196.     280. <
  10  14   5    6861.    5651.    1595. o
 -15  15   5    7982.    9791.     601. o
 -13  15   5    6616.    7525.     308. o
 -11  15   5   10105.    9987.     294. o
  -9  15   5     791.    1427.     182. o
  -7  15   5     173.     392.     126. o
  -5  15   5    2024.    2224.     126. o
  -3  15   5     458.     434.     126. o
  -1  15   5    4525.    4518.     168. o
   1  15   5    7274.    7372.     196. o
   3  15   5    8303.    9036.     294. o
   5  15   5     144.     -70.     196. <
   7  15   5    7024.    7120.     350. o
   9  15   5   12218.   11708.     615. o
 -14  16   5    2212.    2728.     392. o
 -12  16   5     765.     867.     266. o
 -10  16   5    6812.    6071.     238. o
  -8  16   5    8493.    7847.     280. o
  -6  16   5    1552.     713.     154. o
  -4  16   5     766.     504.     140. o
  -2  16   5     422.     350.     140. <
   0  16   5    1597.    1343.     168. o
   2  16   5      26.     -42.     168. <
   4  16   5     516.     937.     210. o
   6  16   5    1913.    1217.     252. o
   8  16   5    6111.    5903.     546. o
 -13  17   5     760.    1217.     392. o
 -11  17   5    4073.    3553.     294. o
  -9  17   5    3107.    3763.     238. o
  -7  17   5     266.     434.     196. <
  -5  17   5   19559.   20072.     336. o
  -3  17   5    2636.    2168.     182. o
  -1  17   5     218.     -14.     168. <
   1  17   5   67745.   70568.    1021. o
   3  17   5   28977.   27374.     504. o
   5  17   5   11892.   10225.     392. o
   7  17   5    8869.    9526.     769. o
 -12  18   5     804.     713.     420. <
 -10  18   5    1541.    1818.     280. o
  -8  18   5     950.     979.     224. o
  -6  18   5     480.     713.     224. o
  -4  18   5     141.     126.     210. <
  -2  18   5     539.     406.     210. <
   0  18   5    3961.    4322.     280. o
   2  18   5    1184.    1385.     266. o
   4  18   5      54.     392.     308. <
   6  18   5     500.      98.     629. <
 -11  19   5   40481.   40131.    1343. o
  -9  19   5    1796.    2112.     420. o
  -7  19   5    1114.    1595.     308. o
  -5  19   5   13747.   13694.     448. o
  -3  19   5   35767.   31347.     573. o
  -1  19   5   28553.   26241.     615. o
   1  19   5   29909.   32256.     769. o
   3  19   5   32455.   34676.    1203. o
   5  19   5   13460.    5721.     937. o
  -8  20   5    3668.    3763.     587. o
  -6  20   5     178.     657.     490. <
  -4  20   5     114.      70.     546. <
  -2  20   5       1.    -182.     657. <
   0  20   5      28.     951.     601. <
   2  20   5     181.     490.     783. <
 -20   0   6     491.     601.     364. <
 -18   0   6    4641.    4854.     364. o
 -16   0   6  190801.  206320.    2756. o
 -14   0   6    1007.     965.     126. o
 -12   0   6  110999.  112350.    1175. o
 -10   0   6   69642.   70498.     741. o
  -8   0   6  840856.  918046.    8994. o
  -6   0   6  308873.  335189.    3161. o
  -4   0   6  110243.  114560.    1175. o
  -2   0   6  109627.  111972.     965. o
   0   0   6    4543.    5036.     112. o
   2   0   6   13745.   16925.     238. o
   4   0   6  148754.  162916.    1441. o
   6   0   6   35251.   34844.     434. o
   8   0   6   91884.   89858.    1105. o
  10   0   6    8531.    7050.     308. o
  12   0   6   28883.   30312.     741. o
  14   0   6   13900.   18310.    1916. o
 -21   1   6     839.     490.     587. <
 -19   1   6     273.     280.     210. <
 -17   1   6    2276.    2182.     154. o
 -15   1   6    9559.   10071.     210. o
 -13   1   6    7889.    7791.     154. o
 -11   1   6      88.      70.      84. <
  -9   1   6     223.     252.      56. o
  -7   1   6     155.     140.      42. o
  -5   1   6     165.     210.      42. o
  -3   1   6    1572.    1357.      42. o
  -1   1   6    3690.    3413.      70. o
   1   1   6    1223.    1105.      42. o
   3   1   6    3073.    2993.      70. o
   5   1   6      42.     112.      56. <
   7   1   6    2426.    2154.      98. o
   9   1   6     863.     699.     112. o
  11   1   6     227.     308.     196. <
  13   1   6    2696.    1888.     308. o
 -20   2   6     443.     783.     252. o
 -18   2   6    4152.    3987.     238. o
 -16   2   6   29772.   28353.     350. o
 -14   2   6    8674.    8407.     182. o
 -12   2   6  165347.  172567.    1315. o
 -10   2   6   14963.   15023.     182. o
  -8   2   6    8079.    8309.     112. o
  -6   2   6   23190.   23863.     210. o
  -4   2   6   48548.   53545.     378. o
  -2   2   6      23.      70.      28. <
   0   2   6   55877.   60637.     448. o
   2   2   6     453.     587.      42. o
   4   2   6   97350.   98544.     741. o
   6   2   6   80295.   84402.     615. o
   8   2   6    8529.    8994.     182. o
  10   2   6     754.     839.     168. o
  12   2   6    6613.    7190.     336. o
  14   2   6     237.    1049.     671. <
 -21   3   6     158.     727.     769. <
 -19   3   6    8227.    8658.     364. o
 -17   3   6   15513.   16715.     322. o
 -15   3   6    2407.    2252.     126. o
 -13   3   6     225.     252.      84. <
 -11   3   6   18178.   18086.     196. o
  -9   3   6    4349.    4700.      98. o
  -7   3   6       6.     -28.      42. <
  -5   3   6    5701.    5092.      84. o
  -3   3   6     922.    1231.      42. o
  -1   3   6      12.      42.      42. <
   1   3   6    6649.    5945.      84. o
   3   3   6    4440.    4266.      84. o
   5   3   6     390.     350.      56. o
   7   3   6   12794.   12813.     168. o
   9   3   6    2226.    2308.     126. o
  11   3   6    8698.    8630.     280. o
  13   3   6    1507.     951.     434. <
 -20   4   6    1378.    1776.     322. o
 -18   4   6    1718.    1329.     210. o
 -16   4   6    3111.    3791.     168. o
 -14   4   6    4863.    6211.     154. o
 -12   4   6    4971.    4476.     112. o
 -10   4   6    3994.    4224.      98. o
  -8   4   6    1532.    1818.      70. o
  -6   4   6   30526.   32899.     294. o
  -4   4   6   11267.   10840.     112. o
  -2   4   6     866.    1049.      42. o
   0   4   6     475.     392.      42. o
   2   4   6   20864.   22059.     196. o
   4   4   6   34010.   35389.     280. o
   6   4   6   17190.   17065.     196. o
   8   4   6     420.     699.      84. o
  10   4   6    1485.    1595.     182. o
  12   4   6    1831.    1343.     322. o
  14   4   6      13.   -1315.     811. <
 -21   5   6     194.    1567.     853. <
 -19   5   6    2920.    2504.     294. o
 -17   5   6     447.     392.     154. <
 -15   5   6   10038.   10029.     224. o
 -13   5   6    3903.    3721.     126. o
 -11   5   6    5749.    6099.     126. o
  -9   5   6    3286.    3343.      98. o
  -7   5   6     131.     294.      56. o
  -5   5   6    3239.    2644.      70. o
  -3   5   6    3207.    3357.      70. o
  -1   5   6   44049.   41390.     294. o
   1   5   6   10306.   10519.     126. o
   3   5   6    1844.    1846.      70. o
   5   5   6    2595.    2462.      84. o
   7   5   6   20350.   20464.     238. o
   9   5   6       6.      28.     140. <
  11   5   6     411.     -14.     266. <
  13   5   6   12668.   11848.     853. o
 -20   6   6     284.     923.     420. <
 -18   6   6    3432.    3707.     238. o
 -16   6   6   86596.   91130.     937. o
 -14   6   6    3456.    3413.     140. o
 -12   6   6   26358.   28787.     280. o
 -10   6   6  109144.  111580.     895. o
  -8   6   6  258990.  271069.    2196. o
  -6   6   6   38499.   36340.     308. o
  -4   6   6   18005.   17694.     168. o
  -2   6   6  119077.  127219.     839. o
   0   6   6   15933.   16883.     154. o
   2   6   6   16990.   17932.     168. o
   4   6   6   80074.   86864.     671. o
   6   6   6   57893.   58623.     560. o
   8   6   6   40339.   41068.     462. o
  10   6   6    4931.    4224.     308. o
  12   6   6    5437.    5329.     448. o
 -21   7   6      11.   -1007.     993. <
 -19   7   6    3699.    2881.     406. o
 -17   7   6    6257.    6392.     280. o
 -15   7   6    2497.    2000.     140. o
 -13   7   6    9320.    8393.     224. o
 -11   7   6   11632.   12044.     182. o
  -9   7   6    2541.    2826.      84. o
  -7   7   6      56.      56.      56. <
  -5   7   6    1259.    1259.      56. o
  -3   7   6     844.     755.      42. o
  -1   7   6    2315.    2140.      70. o
   1   7   6    3679.    3833.      84. o
   3   7   6     426.     476.      70. o
   5   7   6     160.     154.      84. <
   7   7   6    2519.    2350.     126. o
   9   7   6       1.      56.     196. <
  11   7   6    1131.    1189.     308. o
  13   7   6      34.    -434.    1063. <
 -20   8   6    2005.    2322.     615. o
 -18   8   6    3669.    4588.     336. o
 -16   8   6   39849.   39963.     573. o
 -14   8   6   20224.   18926.     280. o
 -12   8   6  266681.  279042.    2378. o
 -10   8   6    2152.    2840.      98. o
  -8   8   6   17461.   15694.     182. o
  -6   8   6   53120.   57224.     434. o
  -4   8   6   61151.   65449.     476. o
  -2   8   6    1931.    2420.      70. o
   0   8   6  105378.  114700.     797. o
   2   8   6   15068.   13820.     154. o
   4   8   6  139666.  140171.    1063. o
   6   8   6   84950.   87144.     741. o
   8   8   6   42569.   42858.     560. o
  10   8   6   10267.    9246.     406. o
  12   8   6    6040.    5329.     811. o
 -19   9   6    5558.    4938.     518. o
 -17   9   6   14268.   14282.     420. o
 -15   9   6     493.     490.     182. <
 -13   9   6    1335.    1301.     126. o
 -11   9   6    9026.    9274.     168. o
  -9   9   6    8881.    8910.     140. o
  -7   9   6    8284.    8267.     140. o
  -5   9   6    2065.    1888.      70. o
  -3   9   6    1062.    1035.      56. o
  -1   9   6     187.     126.      56. <
   1   9   6    6784.    7064.     112. o
   3   9   6    1909.    2070.      98. o
   5   9   6    3651.    4084.     140. o
   7   9   6    4417.    4308.     196. o
   9   9   6     235.     587.     238. <
  11   9   6     398.     518.     420. <
 -18  10   6     142.     434.     364. <
 -16  10   6   29014.   28983.     560. o
 -14  10   6     402.     294.     140. <
 -12  10   6   34603.   32731.     392. o
 -10  10   6    8941.    8798.     154. o
  -8  10   6  156397.  164021.    1161. o
  -6  10   6   35602.   34158.     280. o
  -4  10   6   29366.   30521.     252. o
  -2  10   6    5239.    5189.     112. o
   0  10   6    3153.    3231.      98. o
   2  10   6   33800.   35207.     322. o
   4  10   6   14714.   15904.     238. o
   6  10   6    2464.    3189.     168. o
   8  10   6   38291.   38159.     560. o
  10  10   6   14479.   13806.     587. o
  12  10   6    5702.    4840.    2336. <
 -19  11   6    1712.    1637.     839. <
 -17  11   6    1264.    1063.     280. o
 -15  11   6    5611.    4462.     252. o
 -13  11   6    2743.    2210.     168. o
 -11  11   6    9732.    9749.     182. o
  -9  11   6   15855.   15708.     196. o
  -7  11   6    6275.    6183.     126. o
  -5  11   6    8808.    8099.     140. o
  -3  11   6    1753.    1343.      70. o
  -1  11   6   12811.   12855.     168. o
   1  11   6    2765.    3189.     112. o
   3  11   6       5.      42.      98. <
   5  11   6    2748.    2560.     154. o
   7  11   6   14323.   14939.     350. o
   9  11   6      86.     937.     406. <
 -18  12   6     276.    -252.     629. <
 -16  12   6    4500.    4602.     308. o
 -14  12   6    1541.    1595.     182. o
 -12  12   6       7.     308.     154. <
 -10  12   6   35959.   35445.     336. o
  -8  12   6   57663.   57784.     476. o
  -6  12   6   32169.   31906.     280. o
  -4  12   6    7233.    7288.     126. o
  -2  12   6   20876.   21415.     238. o
   0  12   6     462.     560.      98. o
   2  12   6     855.    1021.     112. o
   4  12   6     182.     434.     140. o
   6  12   6     134.     462.     182. <
   8  12   6   16629.   17135.     504. o
 -17  13   6    4706.    5022.     560. o
 -15  13   6     545.    1203.     280. o
 -13  13   6     193.     378.     182. <
 -11  13   6    3590.    3903.     154. o
  -9  13   6    1155.    1357.     112. o
  -7  13   6    1332.    1175.     112. o
  -5  13   6    2670.    2728.     140. o
  -3  13   6     444.     518.      98. o
  -1  13   6      54.     154.      98. <
   1  13   6      99.     182.      98. <
   3  13   6    2924.    2728.     182. o
   5  13   6     191.      70.     182. <
   7  13   6    1256.    1651.     266. o
   9  13   6     485.    -392.     518. <
 -16  14   6   27360.   26926.     867. o
 -14  14   6   11295.   10854.     420. o
 -12  14   6  104877.   99075.    1161. o
 -10  14   6     844.    1119.     154. o
  -8  14   6   18749.   19359.     266. o
  -6  14   6   36034.   37823.     378. o
  -4  14   6   25462.   24283.     280. o
  -2  14   6     630.     434.     112. o
   0  14   6   23963.   22213.     294. o
   2  14   6    3699.    3413.     182. o
   4  14   6  108659.  106964.    1189. o
   6  14   6   36339.   36942.     629. o
   8  14   6   18516.   15568.     685. o
 -15  15   6    4805.    4966.     448. o
 -13  15   6    7591.    6504.     308. o
 -11  15   6    4594.    4448.     238. o
  -9  15   6    3896.    3329.     196. o
  -7  15   6    7035.    6938.     224. o
  -5  15   6    3105.    3147.     168. o
  -3  15   6       1.     -98.     140. <
  -1  15   6     509.     392.     168. <
   1  15   6    2521.    2504.     182. o
   3  15   6    6744.    6672.     266. o
   5  15   6    4104.    3651.     280. o
   7  15   6    2041.    2238.     378. o
 -14  16   6     270.     587.     392. <
 -12  16   6   18853.   18226.     518. o
 -10  16   6   30882.   30451.     518. o
  -8  16   6  122554.  123582.    1343. o
  -6  16   6    1779.    1720.     168. o
  -4  16   6    9190.    9610.     280. o
  -2  16   6   20691.   22115.     420. o
   0  16   6    5394.    4602.     266. o
   2  16   6   25747.   25248.     448. o
   4  16   6   61176.   63504.     853. o
   6  16   6   16579.   16450.     643. o
 -13  17   6    2632.    2182.     448. o
 -11  17   6      49.     -56.     266. <
  -9  17   6     956.    1119.     238. o
  -7  17   6    1532.    1399.     210. o
  -5  17   6    1978.    2490.     210. o
  -3  17   6     440.     280.     210. <
  -1  17   6     650.     643.     224. <
   1  17   6     984.    1343.     238. o
   3  17   6     103.     448.     252. <
   5  17   6    1203.     769.     406. <
 -12  18   6   26567.   27164.    1063. o
 -10  18   6    3351.    3091.     392. o
  -8  18   6    2165.    3469.     308. o
  -6  18   6   19332.   17373.     490. o
  -4  18   6    9582.   10659.     364. o
  -2  18   6     463.     294.     266. <
   0  18   6    8743.    9176.     364. o
   2  18   6    1128.     350.     308. <
   4  18   6   15711.   14757.    2434. o
 -11  19   6    2158.    1315.    1497. <
  -9  19   6     349.     713.     685. <
  -7  19   6     363.     112.     476. <
  -5  19   6    1690.    1553.     448. o
  -3  19   6    2731.    1972.     392. o
  -1  19   6     425.     266.     406. <
   1  19   6      24.    -643.     462. <
   3  19   6    3098.    1874.    1846. <
  -6  20   6    9614.    7050.    1343. o
  -4  20   6    5221.    6267.    1371. o
  -2  20   6     100.     420.     811. <
   0  20   6     136.    1105.     867. <
 -20   0   7     283.      84.     350. <
 -18   0   7    9686.    8742.     476. o
 -16   0   7     374.     224.     182. <
 -14   0   7     204.     196.     112. <
 -12   0   7    7099.    7469.     196. o
 -10   0   7    1424.    1273.      98. o
  -8   0   7   16820.   15359.     238. o
  -6   0   7   25334.   25877.     308. o
  -4   0   7    4548.    4462.     112. o
  -2   0   7     167.     182.      56. o
   0   0   7   10204.   11106.     182. o
   2   0   7      62.       0.      70. <
   4   0   7    2504.    2112.     112. o
   6   0   7    2891.    2714.     182. o
   8   0   7     745.     825.     182. o
  10   0   7   15410.   14407.     546. o
  12   0   7     211.    -490.     546. <
 -21   1   7     393.     434.     560. <
 -19   1   7    3304.    3329.     252. o
 -17   1   7      19.     112.     140. <
 -15   1   7    9386.   10463.     224. o
 -13   1   7   39786.   39739.     336. o
 -11   1   7    5133.    5525.     112. o
  -9   1   7   18512.   18828.     196. o
  -7   1   7    4814.    4448.      84. o
  -5   1   7   30606.   32074.     266. o
  -3   1   7   12309.   13079.     126. o
  -1   1   7   28106.   28367.     238. o
   1   1   7   20738.   22171.     196. o
   3   1   7   27416.   26479.     238. o
   5   1   7    8601.    8910.     140. o
   7   1   7   12689.   11806.     210. o
   9   1   7    2915.    3035.     196. o
  11   1   7    4766.    4224.     266. o
  13   1   7     271.    -294.     573. <
 -20   2   7   19940.   19471.     518. o
 -18   2   7    3350.    3609.     238. o
 -16   2   7    1674.    1371.     140. o
 -14   2   7     110.     -70.      84. <
 -12   2   7    3348.    3273.      98. o
 -10   2   7    6127.    5875.     112. o
  -8   2   7    2865.    2700.      84. o
  -6   2   7     118.      84.      42. <
  -4   2   7     177.     126.      42. <
  -2   2   7      50.     -56.      42. <
   0   2   7     407.     378.      42. o
   2   2   7    3969.    3987.      84. o
   4   2   7     216.     196.      56. o
   6   2   7    1523.    1553.      98. o
   8   2   7       2.     154.     126. <
  10   2   7    3686.    3735.     266. o
  12   2   7     317.     252.     350. <
 -21   3   7     340.    1944.     755. <
 -19   3   7   18210.   18506.     476. o
 -17   3   7    1104.     713.     168. o
 -15   3   7    5152.    5595.     168. o
 -13   3   7  110900.  117861.     951. o
 -11   3   7    5793.    7414.     140. o
  -9   3   7  182670.  197032.    1567. o
  -7   3   7   88987.   91312.     713. o
  -5   3   7  506700.  554294.    3511. o
  -3   3   7   60595.   60595.     434. o
  -1   3   7   25530.   25961.     238. o
   1   3   7  111261.  114308.     839. o
   3   3   7   10626.   11022.     140. o
   5   3   7    2514.    2867.      98. o
   7   3   7  207994.  221189.    1734. o
   9   3   7   38784.   37347.     518. o
  11   3   7   30750.   25094.     601. o
  13   3   7   19479.   22324.    1874. o
 -20   4   7      59.     -14.     294. <
 -18   4   7     667.     937.     196. o
 -16   4   7     423.     615.     126. o
 -14   4   7     308.     406.     112. o
 -12   4   7    2280.    2378.      98. o
 -10   4   7    4838.    5064.     126. o
  -8   4   7    4338.    4504.     112. o
  -6   4   7    3427.    3035.      84. o
  -4   4   7    5069.    5203.      84. o
  -2   4   7    1453.    1119.      56. o
   0   4   7    4439.    4532.      98. o
   2   4   7     700.     587.      56. o
   4   4   7    4071.    3861.      98. o
   6   4   7    1039.     965.      98. o
   8   4   7    1073.    1581.     140. o
  10   4   7      28.     154.     238. <
  12   4   7    2471.    1707.     476. o
 -19   5   7    7113.    8155.     392. o
 -17   5   7     287.     322.     168. <
 -15   5   7   14052.   15456.     266. o
 -13   5   7   68015.   63546.     573. o
 -11   5   7       6.     126.      70. <
  -9   5   7  110092.  123526.    1077. o
  -7   5   7   31831.   33669.     308. o
  -5   5   7   34129.   34060.     266. o
  -3   5   7  119730.  125484.     839. o
  -1   5   7  156347.  170287.    1217. o
   1   5   7    8790.    8924.     126. o
   3   5   7   82374.   88654.     643. o
   5   5   7   29924.   27850.     308. o
   7   5   7   43137.   41152.     420. o
   9   5   7   29464.   30144.     532. o
  11   5   7   19953.   17443.     727. o
 -20   6   7     337.     140.     406. <
 -18   6   7    1390.    1427.     224. o
 -16   6   7    2682.    2616.     182. o
 -14   6   7    1183.    1105.     112. o
 -12   6   7     377.     350.      84. o
 -10   6   7    1404.    1357.      84. o
  -8   6   7    9596.    9610.     140. o
  -6   6   7    6475.    6532.     112. o
  -4   6   7    8291.    8351.     112. o
  -2   6   7       5.      84.      42. <
   0   6   7     464.     364.      56. o
   2   6   7    2344.    2210.      84. o
   4   6   7   12440.   11988.     182. o
   6   6   7    1064.     993.     112. o
   8   6   7    3385.    3791.     252. o
  10   6   7   13492.   13750.     546. o
  12   6   7       1.     336.    1427. <
 -21   7   7      36.     615.     965. <
 -19   7   7    3192.    3063.     364. o
 -17   7   7    6726.    5861.     252. o
 -15   7   7    6252.    6714.     238. o
 -13   7   7     991.    1790.     126. o
 -11   7   7   26730.   28745.     308. o
  -9   7   7   30930.   33976.     350. o
  -7   7   7     560.     797.      70. o
  -5   7   7   30494.   31193.     266. o
  -3   7   7    8202.    8868.     112. o
  -1   7   7   11177.   10882.     140. o
   1   7   7   25483.   25696.     224. o
   3   7   7    2242.    2084.      98. o
   5   7   7    2737.    2993.     126. o
   7   7   7   12100.   11918.     308. o
   9   7   7     631.     951.     280. o
  11   7   7   17200.   15820.     811. o
 -20   8   7   20418.   20996.     965. o
 -18   8   7    5758.    6364.     364. o
 -16   8   7    8153.    8393.     308. o
 -14   8   7    2096.    1776.     154. o
 -12   8   7     341.     378.     140. <
 -10   8   7      73.     168.      70. <
  -8   8   7   15219.   15345.     196. o
  -6   8   7    3900.    3595.      98. o
  -4   8   7    6167.    6267.     112. o
  -2   8   7       3.      14.      70. <
   0   8   7     355.     448.      70. o
   2   8   7   17346.   16841.     182. o
   4   8   7    6650.    6840.     154. o
   6   8   7    2768.    2658.     168. o
   8   8   7    1794.    2084.     238. o
  10   8   7   14856.   14463.     671. o
 -19   9   7   14327.   15862.     769. o
 -17   9   7      41.     741.     238. o
 -15   9   7      66.     434.     168. <
 -13   9   7    5612.    5917.     196. o
 -11   9   7    1818.    1497.     126. o
  -9   9   7   66850.   69785.     601. o
  -7   9   7   19226.   19821.     224. o
  -5   9   7  113579.  115987.     797. o
  -3   9   7   38248.   39809.     308. o
  -1   9   7    9111.    7987.     140. o
   1   9   7   58740.   61154.     462. o
   3   9   7    8665.    7763.     168. o
   5   9   7     458.     629.     126. o
   7   9   7   36029.   35515.     573. o
   9   9   7   12019.   12127.     546. o
  11   9   7    3837.    3077.    1567. <
 -20  10   7     246.     615.    1035. <
 -18  10   7    2592.    2196.     462. o
 -16  10   7    1463.    1427.     224. o
 -14  10   7     105.     573.     140. o
 -12  10   7     212.     196.     112. <
 -10  10   7    6203.    6253.     182. o
  -8  10   7    8264.    8253.     154. o
  -6  10   7    9129.    9106.     140. o
  -4  10   7     880.     783.      70. o
  -2  10   7      82.     -70.      70. <
   0  10   7     663.     504.      84. o
   2  10   7     974.     923.      98. o
   4  10   7    1203.    1329.     126. o
   6  10   7    1349.     965.     182. o
   8  10   7     512.     406.     266. <
  10  10   7    6469.    7064.    1021. o
 -19  11   7    5774.    6462.     643. o
 -17  11   7    1268.    2084.     308. o
 -15  11   7     555.     923.     210. o
 -13  11   7   59594.   56455.     671. o
 -11  11   7    1297.     923.     126. o
  -9  11   7  150352.  156160.    1105. o
  -7  11   7     747.     839.      98. o
  -5  11   7   90904.   95187.     727. o
  -3  11   7   11281.   12197.     168. o
  -1  11   7   69571.   73212.     629. o
   1  11   7   13454.   13736.     210. o
   3  11   7   61419.   61071.     587. o
   5  11   7   24589.   23961.     420. o
   7  11   7   25657.   23527.     587. o
   9  11   7   10277.   14002.    1189. o
 -18  12   7     567.     699.     532. <
 -16  12   7    4738.    4294.     322. o
 -14  12   7    4143.    3301.     210. o
 -12  12   7    2908.    2252.     168. o
 -10  12   7    4331.    4336.     140. o
  -8  12   7   10165.   10533.     182. o
  -6  12   7    8368.    8770.     154. o
  -4  12   7   14684.   14911.     182. o
  -2  12   7    5371.    4714.     140. o
   0  12   7    1564.    1483.     112. o
   2  12   7     332.      70.     154. <
   4  12   7    6431.    6476.     280. o
   6  12   7    1639.    1161.     280. o
   8  12   7    3953.    4462.     518. o
 -17  13   7     403.    1119.     518. <
 -15  13   7    1742.    2602.     280. o
 -13  13   7   33921.   35347.     629. o
 -11  13   7   12183.   12295.     280. o
  -9  13   7   75201.   72051.     629. o
  -7  13   7    1907.    2630.     126. o
  -5  13   7  150479.  162188.    1231. o
  -3  13   7   12400.   12183.     224. o
  -1  13   7    3650.    3959.     154. o
   1  13   7   20326.   19513.     308. o
   3  13   7     988.    1259.     182. o
   5  13   7     294.      98.     280. <
   7  13   7   50247.   52972.    1077. o
 -16  14   7    6890.    7805.     504. o
 -14  14   7    3853.    3469.     308. o
 -12  14   7     812.     993.     210. o
 -10  14   7     228.     280.     154. <
  -8  14   7    1444.    1693.     154. o
  -6  14   7    1254.    1511.     154. o
  -4  14   7    1314.    1972.     168. o
  -2  14   7     286.     448.     168. <
   0  14   7      73.      56.     154. <
   2  14   7    6577.    6952.     280. o
   4  14   7    1891.    1553.     266. o
   6  14   7     644.     140.     378. <
   8  14   7     697.    -448.     783. <
 -15  15   7     626.     727.     406. <
 -13  15   7    2197.    1804.     280. o
 -11  15   7    2079.    1846.     252. o
  -9  15   7     859.     560.     182. o
  -7  15   7     361.     336.     154. <
  -5  15   7    4408.    3833.     196. o
  -3  15   7   21290.   21010.     378. o
  -1  15   7   26480.   27948.     448. o
   1  15   7   17070.   17597.     350. o
   3  15   7   10540.   11624.     364. o
   5  15   7    4480.    4014.     392. o
   7  15   7    1326.     294.     615. <
 -14  16   7      23.       0.     462. <
 -12  16   7    3071.    3063.     294. o
 -10  16   7      51.     308.     210. <
  -8  16   7     615.     769.     182. o
  -6  16   7     233.     476.     196. <
  -4  16   7     230.      28.     196. <
  -2  16   7    2383.    2098.     238. o
   0  16   7    2514.    2084.     238. o
   2  16   7    1236.    1315.     252. o
   4  16   7     990.    1469.     364. o
   6  16   7    4840.    4014.     797. o
 -13  17   7   27166.   24562.    1035. o
 -11  17   7      50.     643.     280. <
  -9  17   7   13746.   11638.     406. o
  -7  17   7    2423.    2238.     238. o
  -5  17   7   14361.   13470.     392. o
  -3  17   7   18077.   17932.     462. o
  -1  17   7   19648.   17205.     476. o
   1  17   7    2708.    2588.     308. o
   3  17   7   16618.   13120.     965. o
 -12  18   7    1692.    2070.    1315. <
 -10  18   7     766.    1651.     699. <
  -8  18   7     297.     727.     448. <
  -6  18   7    1776.    1623.     266. o
  -4  18   7    5092.    4448.     350. o
  -2  18   7    6246.    6560.     420. o
   0  18   7     435.     629.     378. <
   2  18   7    1587.     560.    1119. <
  -7  19   7   10003.    9470.     895. o
  -5  19   7   96730.   91606.    3357. o
  -3  19   7    5659.    5651.     685. o
  -1  19   7    4121.    4406.     699. o
 -20   0   8    6231.    5427.     448. o
 -18   0   8    7340.    7120.     420. o
 -16   0   8  116419.  116700.    1776. o
 -14   0   8   24617.   24171.     420. o
 -12   0   8    1877.    1693.     126. o
 -10   0   8  187709.  208376.    2238. o
  -8   0   8   33919.   35879.     462. o
  -6   0   8  265119.  287519.    2881. o
  -4   0   8    2642.    2546.      98. o
  -2   0   8  516138.  550727.    5413. o
   0   0   8   20842.   20506.     280. o
   2   0   8     665.     979.      98. o
   4   0   8   27325.   27920.     378. o
   6   0   8   10044.   10421.     336. o
   8   0   8    8993.    8393.     448. o
  10   0   8  140228.  134996.    2154. o
  12   0   8   40835.   41460.    3511. o
 -21   1   8    5799.    4266.     713. o
 -19   1   8      23.      84.     224. <
 -17   1   8    1076.    1091.     168. o
 -15   1   8    3404.    3637.     126. o
 -13   1   8     659.     727.      84. o
 -11   1   8    4563.    4196.     112. o
  -9   1   8     422.     364.      70. o
  -7   1   8     787.     560.      56. o
  -5   1   8      47.     154.      56. <
  -3   1   8      42.      56.      42. <
  -1   1   8     219.     126.      56. <
   1   1   8     193.     140.      56. <
   3   1   8    1065.    1203.      70. o
   5   1   8    1521.    1720.     112. o
   7   1   8     188.      98.     182. <
   9   1   8    1260.    1483.     238. o
  11   1   8     126.    -252.     434. <
 -20   2   8   51897.   48622.     853. o
 -18   2   8   22825.   22912.     476. o
 -16   2   8    3884.    3903.     154. o
 -14   2   8     365.     210.     112. <
 -12   2   8     762.     993.      84. o
 -10   2   8   43364.   43124.     378. o
  -8   2   8    1919.    2965.      84. o
  -6   2   8   45371.   48538.     378. o
  -4   2   8   35710.   38298.     294. o
  -2   2   8  179954.  187114.    1301. o
   0   2   8     119.     182.      56. o
   2   2   8   27126.   28171.     266. o
   4   2   8    3899.    3693.     112. o
   6   2   8   17974.   17597.     266. o
   8   2   8   26766.   28465.     546. o
  10   2   8     666.     280.     266. <
 -21   3   8   10642.    5203.     853. o
 -19   3   8      81.     238.     252. <
 -17   3   8     119.       0.     168. <
 -15   3   8     990.     895.     126. o
 -13   3   8     973.    1175.     112. o
 -11   3   8    1070.     601.      84. o
  -9   3   8   10035.   10029.     154. o
  -7   3   8     504.     518.      70. o
  -5   3   8     668.     643.      56. o
  -3   3   8    4270.    4308.      84. o
  -1   3   8    3733.    3553.      84. o
   1   3   8     199.      98.      70. <
   3   3   8    6430.    6728.     140. o
   5   3   8    4184.    4224.     140. o
   7   3   8    2730.    2364.     182. o
   9   3   8    7319.    6518.     308. o
  11   3   8     388.     462.     392. <
 -20   4   8    2444.    2308.     350. o
 -18   4   8    1143.     895.     196. o
 -16   4   8    6346.    6392.     210. o
 -14   4   8    1516.     755.     126. o
 -12   4   8      34.     112.      84. <
 -10   4   8   13108.   12757.     196. o
  -8   4   8   14062.   15205.     196. o
  -6   4   8   27002.   26507.     252. o
  -4   4   8   15024.   15051.     168. o
  -2   4   8   18416.   18296.     196. o
   0   4   8     603.     811.      70. o
   2   4   8    2118.    2546.      98. o
   4   4   8    2472.    2686.     112. o
   6   4   8    4405.    3609.     168. o
   8   4   8    7243.    6714.     322. o
  10   4   8    2263.    1846.     378. o
 -21   5   8    8579.    3441.     895. o
 -19   5   8    2137.    1455.     280. o
 -17   5   8   25498.   25780.     434. o
 -15   5   8   16311.   16282.     294. o
 -13   5   8   18814.   19009.     308. o
 -11   5   8    7695.    6812.     154. o
  -9   5   8    2924.    2923.      98. o
  -7   5   8     563.     504.      70. o
  -5   5   8    5203.    5525.     112. o
  -3   5   8       8.      42.      56. <
  -1   5   8    6778.    7302.     126. o
   1   5   8     165.      70.      70. <
   3   5   8     646.     755.      98. o
   5   5   8   14732.   14491.     224. o
   7   5   8    4655.    4756.     224. o
   9   5   8    4285.    4252.     336. o
  11   5   8     462.    -350.     699. <
 -20   6   8    5448.    3021.     462. o
 -18   6   8     493.     839.     238. o
 -16   6   8   58396.   58511.     811. o
 -14   6   8   28293.   27724.     364. o
 -12   6   8   14043.   13918.     238. o
 -10   6   8   81699.   84514.     755. o
  -8   6   8   31004.   33794.     308. o
  -6   6   8   95781.  101146.     741. o
  -4   6   8    9606.    9106.     126. o
  -2   6   8  147581.  152984.    1119. o
   0   6   8    5506.    5371.     126. o
   2   6   8    1695.    1762.     112. o
   4   6   8   23625.   24115.     280. o
   6   6   8   11804.   12435.     308. o
   8   6   8    8163.    9162.     434. o
  10   6   8   88570.   84668.    1860. o
 -19   7   8     196.     -98.     280. <
 -17   7   8      63.       0.     196. <
 -15   7   8    1860.    1553.     182. o
 -13   7   8     170.     140.     126. <
 -11   7   8    1688.    1455.     112. o
  -9   7   8     469.     420.      84. o
  -7   7   8     493.     518.      84. o
  -5   7   8     643.     671.      70. o
  -3   7   8    1358.    1371.      70. o
  -1   7   8    2000.    1874.      84. o
   1   7   8      25.       0.      84. <
   3   7   8     451.     364.      98. o
   5   7   8    3082.    2867.     168. o
   7   7   8     588.     685.     238. <
   9   7   8    2142.    2895.     448. o
 -20   8   8   73340.   68051.    2168. o
 -18   8   8   38829.   38564.     713. o
 -16   8   8    2230.    2476.     196. o
 -14   8   8    4534.    4742.     196. o
 -12   8   8     228.     -14.     112. <
 -10   8   8   41502.   40201.     420. o
  -8   8   8    2284.    2056.      98. o
  -6   8   8  117355.  128086.     979. o
  -4   8   8   45547.   44579.     350. o
  -2   8   8  164333.  164468.    1175. o
   0   8   8    4129.    4000.     112. o
   2   8   8   44983.   46062.     420. o
   4   8   8    1352.    1637.     126. o
   6   8   8   29100.   28731.     518. o
   8   8   8   28698.   27738.     713. o
  10   8   8    4215.    4266.    1077. o
 -19   9   8    1956.    1609.     476. o
 -17   9   8    2372.    1581.     238. o
 -15   9   8     238.     392.     154. <
 -13   9   8     334.     280.     126. <
 -11   9   8     369.     238.     112. <
  -9   9   8     668.     434.     112. o
  -7   9   8     388.     532.      98. o
  -5   9   8    4062.    3861.     112. o
  -3   9   8    4418.    4028.     112. o
  -1   9   8   13869.   13890.     196. o
   1   9   8    3297.    3203.     112. o
   3   9   8     439.     308.     112. <
   5   9   8      30.     -28.     196. <
   7   9   8    6246.    6029.     322. o
   9   9   8      83.    1693.     923. <
 -18  10   8    1135.     755.     350. <
 -16  10   8   18716.   16729.     434. o
 -14  10   8      39.     434.     182. <
 -12  10   8     383.     224.     126. <
 -10  10   8    8750.   11078.     210. o
  -8  10   8   22674.   22786.     280. o
  -6  10   8  146741.  143962.    1189. o
  -4  10   8    1525.    2154.     112. o
  -2  10   8   30213.   31836.     322. o
   0  10   8    3532.    3637.     126. o
   2  10   8    1193.    1077.     140. o
   4  10   8    6211.    6714.     266. o
   6  10   8     144.    -322.     294. <
   8  10   8    4987.    5651.     881. o
 -19  11   8    3734.    2909.     839. o
 -17  11   8   17985.   18366.     643. o
 -15  11   8    5692.    5106.     238. o
 -13  11   8    8711.    9666.     266. o
 -11  11   8    6508.    6728.     196. o
  -9  11   8    1326.    1748.     112. o
  -7  11   8    4824.    4952.     140. o
  -5  11   8   11590.   11652.     182. o
  -3  11   8    4010.    3483.     126. o
  -1  11   8   10136.   10743.     182. o
   1  11   8    2377.    2140.     140. o
   3  11   8      51.     -14.     168. <
   5  11   8    4697.    4784.     322. o
   7  11   8    3327.    3203.     476. o
   9  11   8     643.    -601.    2000. <
 -18  12   8    3791.    6029.     951. o
 -16  12   8    9180.   11204.     406. o
 -14  12   8    2352.    2280.     224. o
 -12  12   8       9.      98.     154. <
 -10  12   8    3257.    3637.     168. o
  -8  12   8    8855.    9148.     196. o
  -6  12   8   14826.   14687.     224. o
  -4  12   8    1347.    1119.     112. o
  -2  12   8    5946.    6183.     168. o
   0  12   8     335.     392.     126. o
   2  12   8     951.    1063.     182. o
   4  12   8    8299.    8602.     378. o
   6  12   8    8447.    9735.     560. o
   8  12   8    8561.   10421.    1427. o
 -17  13   8     963.    1287.     629. <
 -15  13   8    2053.    2056.     280. o
 -13  13   8    3060.    3063.     252. o
 -11  13   8    3072.    1986.     196. o
  -9  13   8    4023.    3847.     168. o
  -7  13   8      17.     -70.     126. <
  -5  13   8     207.     112.     126. <
  -3  13   8      23.     168.     140. <
  -1  13   8     331.     294.     154. <
   1  13   8      72.      70.     168. <
   3  13   8    2701.    1944.     294. o
   5  13   8     464.      56.     364. <
   7  13   8      93.    -266.     811. <
 -16  14   8     395.    1175.     560. <
 -14  14   8    4617.    4616.     322. o
 -12  14   8     214.     -28.     210. <
 -10  14   8   31432.   29808.     420. o
  -8  14   8     269.      70.     154. <
  -6  14   8   37132.   37096.     462. o
  -4  14   8   22174.   21345.     364. o
  -2  14   8   72528.   73086.     839. o
   0  14   8    1131.     811.     224. o
   2  14   8   18781.   17387.     434. o
   4  14   8     474.    -140.     336. <
   6  14   8   14879.   13037.     965. o
 -15  15   8     182.    1049.     476. <
 -13  15   8     462.     504.     308. <
 -11  15   8     372.     308.     210. <
  -9  15   8     239.     140.     196. <
  -7  15   8    1690.    1511.     196. o
  -5  15   8    2025.    1762.     196. o
  -3  15   8    6361.    6434.     280. o
  -1  15   8    4836.    4854.     280. o
   1  15   8    2423.    2574.     280. o
   3  15   8       5.     196.     350. <
   5  15   8      35.   -1049.     657. <
 -14  16   8    5701.    7050.     881. o
 -12  16   8    9834.   10225.     448. o
 -10  16   8   26600.   29122.     504. o
  -8  16   8    8805.    8728.     322. o
  -6  16   8   84727.   78821.    1063. o
  -4  16   8    7695.    7330.     336. o
  -2  16   8   44736.   45782.     783. o
   0  16   8    2245.    2420.     280. o
   2  16   8    7231.    5847.     490. o
   4  16   8   13045.   11540.    1916. o
 -13  17   8    4536.    4868.    1259. o
 -11  17   8    2363.    3245.     601. o
  -9  17   8       3.    -224.     392. <
  -7  17   8     187.    -238.     266. <
  -5  17   8     239.    -168.     280. <
  -3  17   8     452.     210.     280. <
  -1  17   8    1106.    1049.     336. o
   1  17   8      27.     546.     699. <
  -8  18   8      21.   -1161.     685. <
  -6  18   8    3951.    4854.     587. o
  -4  18   8    7160.    6546.     476. o
  -2  18   8    7571.    7106.     504. o
   0  18   8     315.     923.    1091. <
  -7  19   8     451.     755.    1217. <
  -5  19   8       3.      28.     797. <
  -3  19   8       7.     490.     951. <
 -20   0   9     794.    1203.     448. <
 -18   0   9    5784.    5777.     406. o
 -16   0   9    9927.   10491.     294. o
 -14   0   9    4092.    3819.     210. o
 -12   0   9      15.     182.     126. <
 -10   0   9    6504.    6504.     210. o
  -8   0   9   10088.    8938.     210. o
  -6   0   9    3528.    3791.     140. o
  -4   0   9    5823.    6057.     140. o
  -2   0   9     577.     657.      98. o
   0   0   9      10.     -14.     112. <
   2   0   9    4913.    3959.     154. o
   4   0   9     390.     280.     154. <
   6   0   9   14139.   14659.     587. o
   8   0   9     597.     867.     322. <
  10   0   9    1504.      84.     699. <
 -21   1   9    9472.    2014.    1469. <
 -19   1   9    5135.    4952.     322. o
 -17   1   9   15884.   15610.     336. o
 -15   1   9    9167.    9568.     280. o
 -13   1   9     840.     769.     112. o
 -11   1   9   16074.   14519.     196. o
  -9   1   9   24263.   23947.     238. o
  -7   1   9      32.     112.      70. <
  -5   1   9      34.      84.      56. <
  -3   1   9   23841.   26213.     238. o
  -1   1   9   19754.   21080.     224. o
   1   1   9   54508.   55168.     448. o
   3   1   9   18668.   19177.     238. o
   5   1   9     782.     727.     168. o
   7   1   9    7766.    8085.     350. o
   9   1   9      75.     -84.     322. <
 -20   2   9    5733.    3567.     378. o
 -18   2   9   13340.   13946.     392. o
 -16   2   9      46.    -154.     126. <
 -14   2   9    4776.    5036.     168. o
 -12   2   9     390.     518.      98. o
 -10   2   9     126.     140.      70. <
  -8   2   9     138.     112.      70. <
  -6   2   9     676.     671.      70. o
  -4   2   9   11122.   10323.     140. o
  -2   2   9    3467.    3301.      98. o
   0   2   9      83.     126.      70. <
   2   2   9    4418.    4826.     140. o
   4   2   9     259.      14.      98. <
   6   2   9    1247.    1147.     224. o
   8   2   9    1055.     867.     280. o
  10   2   9    3577.    1972.     587. o
 -19   3   9   38972.   38830.     713. o
 -17   3   9   22096.   20506.     378. o
 -15   3   9    1800.    1860.     140. o
 -13   3   9  168215.  171560.    1623. o
 -11   3   9   70956.   70988.     573. o
  -9   3   9   56040.   56161.     462. o
  -7   3   9  166668.  171420.    1217. o
  -5   3   9    1049.     699.      70. o
  -3   3   9   78364.   79982.     601. o
  -1   3   9   39330.   40285.     322. o
   1   3   9  130382.  139584.    1119. o
   3   3   9    3055.    3231.     126. o
   5   3   9   36807.   36060.     504. o
   7   3   9    4235.    4574.     294. o
   9   3   9     479.     546.     364. <
 -20   4   9    3374.    2784.     406. o
 -18   4   9    8939.    9512.     378. o
 -16   4   9    6892.    7344.     252. o
 -14   4   9    6330.    6113.     224. o
 -12   4   9     205.     168.      98. <
 -10   4   9     232.     112.      84. <
  -8   4   9    2103.    1679.      84. o
  -6   4   9     718.     713.      70. o
  -4   4   9      87.      98.      70. <
  -2   4   9      75.     126.      70. <
   0   4   9      87.     -98.      84. <
   2   4   9     473.     490.      98. o
   4   4   9     364.      56.     126. <
   6   4   9      60.     154.     182. <
   8   4   9     148.     560.     322. <
  10   4   9      94.     308.     853. <
 -19   5   9   13180.   13568.     476. o
 -17   5   9   90291.   87913.    1133. o
 -15   5   9   72966.   72485.     937. o
 -13   5   9      86.     392.     126. o
 -11   5   9    4237.    4098.     140. o
  -9   5   9    9890.   10785.     182. o
  -7   5   9    6357.    5819.     126. o
  -5   5   9   17830.   18814.     196. o
  -3   5   9   96018.  102418.     727. o
  -1   5   9   40746.   42229.     378. o
   1   5   9  119018.  120659.    1007. o
   3   5   9    1911.    1972.     126. o
   5   5   9   20659.   21765.     378. o
   7   5   9    3770.    3973.     336. o
   9   5   9      37.    -350.     448. <
 -20   6   9    1851.    1175.     573. <
 -18   6   9     346.     126.     252. <
 -16   6   9    6688.    7847.     280. o
 -14   6   9   11486.   11372.     280. o
 -12   6   9    4653.    4882.     182. o
 -10   6   9    1459.    1063.      98. o
  -8   6   9    1794.    1567.      98. o
  -6   6   9      67.      56.      70. <
  -4   6   9       6.      42.      70. <
  -2   6   9     495.     462.      84. o
   0   6   9      18.     -42.      84. <
   2   6   9    6442.    6336.     154. o
   4   6   9       7.      56.     140. <
   6   6   9    3292.    3105.     238. o
   8   6   9    2362.    2308.     532. o
 -19   7   9     217.      42.     336. <
 -17   7   9     134.     308.     210. <
 -15   7   9     206.     601.     168. o
 -13   7   9   11512.   11960.     266. o
 -11   7   9    7773.    7428.     196. o
  -9   7   9   14280.   13946.     210. o
  -7   7   9   15236.   15247.     210. o
  -5   7   9    3455.    4238.     112. o
  -3   7   9    9381.    8742.     140. o
  -1   7   9    4286.    4938.     140. o
   1   7   9       8.       0.      98. <
   3   7   9   17731.   17918.     308. o
   5   7   9    7658.    8281.     294. o
   7   7   9    2991.    3329.     420. o
   9   7   9      21.     -14.    1133. <
 -20   8   9    2490.    1469.     909. <
 -18   8   9   10062.   10085.     420. o
 -16   8   9     147.     182.     210. <
 -14   8   9   11742.   12841.     322. o
 -12   8   9    3237.    3301.     168. o
 -10   8   9    4440.    4924.     154. o
  -8   8   9    1972.    1273.     126. o
  -6   8   9    7440.    7455.     168. o
  -4   8   9   15161.   13820.     196. o
  -2   8   9    7872.    8393.     182. o
   0   8   9    1227.     993.     112. o
   2   8   9   13186.   13988.     252. o
   4   8   9     338.     112.     196. <
   6   8   9     131.     -14.     308. <
   8   8   9    7100.    6574.    1035. o
 -19   9   9   10026.   11246.     713. o
 -17   9   9    9794.    9652.     364. o
 -15   9   9    1956.    2336.     210. o
 -13   9   9   84596.   84374.     923. o
 -11   9   9   40074.   38243.     448. o
  -9   9   9   15825.   14659.     252. o
  -7   9   9   41604.   43614.     448. o
  -5   9   9     116.     126.      84. <
  -3   9   9   24390.   22073.     266. o
  -1   9   9    8734.    8588.     182. o
   1   9   9   32639.   34620.     420. o
   3   9   9    5356.    5805.     252. o
   5   9   9   26115.   24213.     587. o
   7   9   9     104.     937.     811. <
 -18  10   9      30.    1245.     532. <
 -16  10   9    4081.    4560.     266. o
 -14  10   9    2836.    2770.     196. o
 -12  10   9       4.     -84.     154. <
 -10  10   9    3728.    3595.     168. o
  -8  10   9    2534.    1860.     140. o
  -6  10   9       8.      28.     112. <
  -4  10   9    2600.    2784.     126. o
  -2  10   9     307.     462.     112. o
   0  10   9      16.      42.     126. <
   2  10   9     481.     629.     182. o
   4  10   9       4.     280.     308. <
   6  10   9    1535.     294.     490. <
   8  10   9     995.    2210.    1748. <
 -17  11   9   71008.   69309.    1581. o
 -15  11   9   29687.   27934.     504. o
 -13  11   9    6198.    6029.     252. o
 -11  11   9   18267.   19205.     364. o
  -9  11   9   46863.   51293.     532. o
  -7  11   9    3102.    3301.     154. o
  -5  11   9    9896.    8281.     182. o
  -3  11   9  114148.  114154.    1049. o
  -1  11   9   13779.   14477.     294. o
   1  11   9  137559.  140717.    1399. o
   3  11   9    2262.    3077.     308. o
   5  11   9    8353.    8770.     546. o
   7  11   9    1494.    2154.    1021. <
 -18  12   9    2429.    2812.    1119. <
 -16  12   9    2859.    3357.     336. o
 -14  12   9    2063.    1776.     224. o
 -12  12   9    3217.    2546.     196. o
 -10  12   9    6592.    5973.     210. o
  -8  12   9     449.     629.     154. o
  -6  12   9      79.     308.     140. <
  -4  12   9       2.    -112.     154. <
  -2  12   9    1364.    1455.     168. o
   0  12   9    2852.    3007.     196. o
   2  12   9    6812.    7078.     322. o
   4  12   9    1618.    1860.     392. o
   6  12   9      18.    -671.     937. <
 -17  13   9   12046.   11022.    1287. o
 -15  13   9       7.     420.     308. <
 -13  13   9   63598.   61854.     839. o
 -11  13   9   15203.   12477.     322. o
  -9  13   9    7396.    6490.     238. o
  -7  13   9   52223.   52692.     573. o
  -5  13   9     191.    -168.     154. <
  -3  13   9   41901.   39488.     532. o
  -1  13   9    1263.    2182.     210. o
   1  13   9   45992.   47433.     825. o
   3  13   9    9451.    9512.     573. o
   5  13   9   21800.   18310.    1161. o
 -16  14   9      40.     951.     895. <
 -14  14   9    1492.    1497.     364. o
 -12  14   9    3150.    3105.     252. o
 -10  14   9    3765.    3623.     224. o
  -8  14   9    4011.    4196.     210. o
  -6  14   9     604.     182.     196. <
  -4  14   9    5354.    5329.     252. o
  -2  14   9    1080.    1217.     224. o
   0  14   9    1565.    2294.     308. o
   2  14   9    4925.    5189.     434. o
   4  14   9     754.     518.     546. <
 -15  15   9   13115.   14324.    1119. o
 -13  15   9    9643.   10015.     518. o
 -11  15   9    7947.    8491.     336. o
  -9  15   9    6801.    7008.     308. o
  -7  15   9    1840.    1888.     252. o
  -5  15   9    1334.     769.     224. o
  -3  15   9     367.     797.     266. <
  -1  15   9    1030.    1329.     322. o
   1  15   9    4692.    4476.     518. o
   3  15   9     111.     280.     839. <
 -12  16   9     293.      28.     951. <
 -10  16   9     968.     979.     364. <
  -8  16   9    2851.    2630.     280. o
  -6  16   9    1741.    1846.     280. o
  -4  16   9     161.      70.     266. <
  -2  16   9    4404.    3553.     336. o
   0  16   9    1133.     504.     643. <
  -9  17   9    5188.    4112.     783. o
  -7  17   9     582.     615.     420. <
  -5  17   9    2771.    2280.     420. o
  -3  17   9   14145.   14463.     741. o
  -1  17   9   10786.    8980.     839. o
  -8  18   9     585.    1874.     825. <
  -6  18   9     630.    -168.     671. <
  -4  18   9     127.    -518.    1385. <
 -20   0  10    1111.     378.     601. <
 -18   0  10   74350.   77674.    1497. o
 -16   0  10   13186.   11820.     420. o
 -14   0  10   63856.   65603.     979. o
 -12   0  10     534.     699.     154. o
 -10   0  10  295003.  316389.    3035. o
  -8   0  10   34222.   34004.     434. o
  -6   0  10   12806.   14128.     266. o
  -4   0  10  103302.  105748.    1133. o
  -2   0  10   30874.   32186.     462. o
   0   0  10   12548.   11918.     280. o
   2   0  10   81004.   86724.    1161. o
   4   0  10  191750.  200011.    3385. o
   6   0  10     267.     490.     350. <
   8   0  10   17646.   14715.     853. o
 -19   1  10    1911.    1651.     322. o
 -17   1  10    1693.    1441.     210. o
 -15   1  10    6306.    5917.     224. o
 -13   1  10    4567.    5161.     168. o
 -11   1  10    2313.    2014.     112. o
  -9   1  10    3155.    3203.     112. o
  -7   1  10    1879.    1231.      98. o
  -5   1  10    1795.    1790.      84. o
  -3   1  10    1369.     909.      84. o
  -1   1  10    1747.    1287.     112. o
   1   1  10      19.     112.     112. <
   3   1  10      12.    -112.     140. <
   5   1  10     464.     434.     252. <
   7   1  10      14.      28.     322. <
   9   1  10    1334.    -490.    1357. <
 -20   2  10    1926.     979.     364. <
 -18   2  10   56452.   58763.     881. o
 -16   2  10   24440.   26129.     448. o
 -14   2  10   37108.   40704.     518. o
 -12   2  10   12493.   14044.     252. o
 -10   2  10   36852.   36130.     336. o
  -8   2  10     444.     448.      84. o
  -6   2  10   34706.   35277.     322. o
  -4   2  10    1531.    1469.      98. o
  -2   2  10   34062.   35669.     364. o
   0   2  10  108051.  114378.     965. o
   2   2  10    2273.    3049.     154. o
   4   2  10   48393.   47768.     699. o
   6   2  10     188.    -140.     294. <
   8   2  10    7588.    7973.     643. o
 -21   3  10      11.    1944.    1063. <
 -19   3  10    2689.    1693.     280. o
 -17   3  10    1878.    1581.     196. o
 -15   3  10    4589.    4238.     196. o
 -13   3  10    4301.    5050.     182. o
 -11   3  10   14125.   13065.     224. o
  -9   3  10   12288.   12659.     182. o
  -7   3  10     806.     448.      84. o
  -5   3  10    1556.    1119.      84. o
  -3   3  10      89.       0.      84. <
  -1   3  10    1893.    1972.     112. o
   1   3  10    2043.    2322.     126. o
   3   3  10     186.     140.     168. <
   5   3  10    7955.    7567.     350. o
   7   3  10     519.     336.     364. <
 -20   4  10    2275.     895.     434. <
 -18   4  10   10632.   10099.     392. o
 -16   4  10    4372.    3749.     196. o
 -14   4  10    6267.    6770.     196. o
 -12   4  10      13.     -42.      98. <
 -10   4  10     648.     853.     112. o
  -8   4  10    5093.    4644.     140. o
  -6   4  10    7911.    7469.     154. o
  -4   4  10   14209.   14030.     196. o
  -2   4  10    5886.    5707.     154. o
   0   4  10   14225.   15205.     252. o
   2   4  10    1748.    1734.     168. o
   4   4  10      33.      98.     196. <
   6   4  10    3485.    3819.     350. o
   8   4  10    5994.    6043.    1105. o
 -21   5  10    3699.    3707.    1147. o
 -19   5  10    8232.    7987.     378. o
 -17   5  10    1937.    1315.     196. o
 -15   5  10    4652.    4056.     224. o
 -13   5  10       4.     196.     126. <
 -11   5  10   10080.   10071.     210. o
  -9   5  10    2367.    1790.     126. o
  -7   5  10    2897.    2951.     112. o
  -5   5  10     544.     811.      84. o
  -3   5  10     904.     923.      98. o
  -1   5  10    4402.    3819.     140. o
   1   5  10      12.    -168.     126. <
   3   5  10       8.     -14.     196. <
   5   5  10    9151.   10938.     420. o
   7   5  10     372.     420.     462. <
 -20   6  10    2828.    2448.     643. o
 -18   6  10   25485.   22996.     615. o
 -16   6  10    5802.    5959.     266. o
 -14   6  10   43562.   41516.     587. o
 -12   6  10    9966.    8672.     252. o
 -10   6  10  106125.  108335.     895. o
  -8   6  10   54115.   55923.     490. o
  -6   6  10   44405.   43908.     420. o
  -4   6  10   78308.   79199.     657. o
  -2   6  10   13387.   13009.     210. o
   0   6  10     937.     685.     126. o
   2   6  10   53766.   52216.     755. o
   4   6  10   90254.   90445.    1259. o
   6   6  10    3969.    3287.     420. o
 -19   7  10      12.    1035.     434. <
 -17   7  10     250.      56.     238. <
 -15   7  10      41.     294.     182. <
 -13   7  10    4720.    5497.     196. o
 -11   7  10    6770.    6281.     182. o
  -9   7  10    6649.    6616.     168. o
  -7   7  10     799.     601.     112. o
  -5   7  10     544.     573.      98. o
  -3   7  10    2600.    2588.     126. o
  -1   7  10      57.     126.     126. <
   1   7  10      49.    -126.     154. <
   3   7  10      92.     224.     210. <
   5   7  10    1329.    1916.     350. o
   7   7  10     164.    -126.    1119. <
 -20   8  10    3388.    2923.    1343. <
 -18   8  10   53491.   48496.     853. o
 -16   8  10   26415.   24604.     546. o
 -14   8  10   77761.   82122.     951. o
 -12   8  10   29208.   30018.     406. o
 -10   8  10   28848.   29276.     364. o
  -8   8  10      58.     420.     126. o
  -6   8  10   39424.   40732.     392. o
  -4   8  10    1442.    1427.     126. o
  -2   8  10   57665.   59728.     601. o
   0   8  10  142104.  148158.    1455. o
   2   8  10    2121.    2126.     224. o
   4   8  10   62555.   60595.     839. o
   6   8  10    1943.   -1315.     881. <
 -19   9  10    5373.    5903.     853. o
 -17   9  10     165.     532.     280. <
 -15   9  10    1195.    1371.     210. o
 -13   9  10    7207.    7567.     252. o
 -11   9  10   14821.   14631.     294. o
  -9   9  10    9507.   10826.     266. o
  -7   9  10    7258.    7889.     210. o
  -5   9  10      43.      56.     112. <
  -3   9  10    1718.    1720.     154. o
  -1   9  10    3075.    3119.     182. o
   1   9  10     557.     518.     168. o
   3   9  10      57.     168.     252. <
   5   9  10    8020.    7469.     839. o
 -18  10  10    1650.    1888.     783. <
 -16  10  10     133.     350.     238. <
 -14  10  10   34092.   33836.     532. o
 -12  10  10     359.     881.     168. o
 -10  10  10   26889.   29276.     420. o
  -8  10  10    8008.    8141.     238. o
  -6  10  10     599.     671.     154. o
  -4  10  10   23534.   22115.     378. o
  -2  10  10    3318.    3763.     210. o
   0  10  10    1512.    1231.     196. o
   2  10  10   10830.   11484.     504. o
   4  10  10   28150.   28213.     825. o
 -17  11  10      94.     881.     532. <
 -15  11  10    2635.    3273.     266. o
 -13  11  10     372.     392.     210. <
 -11  11  10    2150.    2000.     196. o
  -9  11  10     458.     308.     168. <
  -7  11  10     440.     643.     168. o
  -5  11  10    1192.    1189.     196. o
  -3  11  10    1233.    1385.     196. o
  -1  11  10   15101.   14925.     378. o
   1  11  10    2089.    1860.     308. o
   3  11  10      78.     336.     420. <
   5  11  10   12272.    9540.    1874. o
 -16  12  10     677.    1748.     434. o
 -14  12  10    3789.    4014.     280. o
 -12  12  10     156.     154.     196. <
 -10  12  10   12621.   12477.     322. o
  -8  12  10    5455.    5525.     238. o
  -6  12  10    9022.    8323.     280. o
  -4  12  10   18061.   18324.     378. o
  -2  12  10   13354.   12743.     420. o
   0  12  10    3689.    4952.     308. o
   2  12  10    6738.    7260.     532. o
   4  12  10    6595.    8141.     755. o
 -15  13  10    2576.    2881.     420. o
 -13  13  10    5352.    5455.     280. o
 -11  13  10    5087.    4574.     238. o
  -9  13  10    4305.    4294.     238. o
  -7  13  10     606.     811.     210. o
  -5  13  10    2163.    1888.     224. o
  -3  13  10       6.    -140.     238. <
  -1  13  10    2133.    2770.     280. o
   1  13  10    2317.    2700.     490. o
   3  13  10    1700.     -56.     657. <
 -14  14  10   33224.   30326.    1063. o
 -12  14  10    9155.    8463.     350. o
 -10  14  10   16143.   15540.     462. o
  -8  14  10     278.     140.     238. <
  -6  14  10   20246.   18590.     448. o
  -4  14  10     262.     783.     252. o
  -2  14  10   17188.   16128.     518. o
   0  14  10   67686.   67239.    1679. o
   2  14  10     171.    -783.     825. <
 -13  15  10    1667.    2979.     951. o
 -11  15  10    1698.    1175.     629. <
  -9  15  10    3590.    2840.     378. o
  -7  15  10    6378.    5637.     294. o
  -5  15  10    3735.    3721.     294. o
  -3  15  10    1149.    1175.     322. o
  -1  15  10     124.    -336.     755. <
   1  15  10    2450.   -2084.    1734. <
  -8  16  10   30818.   27150.     923. o
  -6  16  10   11787.   14030.     560. o
  -4  16  10   41952.   40103.    1595. o
  -2  16  10    1618.    2923.     727. o
  -7  17  10     274.     196.     671. <
  -5  17  10      23.    -937.    1231. <
 -20   0  11     574.     532.     643. <
 -18   0  11      47.    -266.     336. <
 -16   0  11      17.      42.     224. <
 -14   0  11    5737.    6448.     336. o
 -12   0  11    9783.   10127.     294. o
 -10   0  11     117.     546.     140. o
  -8   0  11      23.     238.     140. <
  -6   0  11    4386.    4532.     168. o
  -4   0  11     879.     979.     168. o
  -2   0  11    3897.    3609.     224. o
   0   0  11    1726.    1874.     252. o
   2   0  11   14415.   14435.     532. o
   4   0  11    1589.     895.     364. <
   6   0  11    2676.    1539.     727. <
 -19   1  11     719.     378.     322. <
 -17   1  11     118.     280.     210. <
 -15   1  11   22480.   23527.     420. o
 -13   1  11   12003.   11778.     266. o
 -11   1  11    3543.    3917.     140. o
  -9   1  11    1883.    1581.     112. o
  -7   1  11   55058.   57686.     476. o
  -5   1  11   12154.   11960.     210. o
  -3   1  11    3605.    2895.     140. o
  -1   1  11      19.     210.     126. <
   1   1  11    9746.    9791.     308. o
   3   1  11   26636.   27668.     587. o
   5   1  11    2996.    2490.     350. o
   7   1  11     486.     783.     532. <
 -20   2  11     728.     350.     685. <
 -18   2  11    6993.    6574.     364. o
 -16   2  11    9353.    9805.     336. o
 -14   2  11    1567.    1091.     140. o
 -12   2  11     713.     560.     126. o
 -10   2  11    1123.     825.     112. o
  -8   2  11     612.     797.      98. o
  -6   2  11     381.     336.      98. o
  -4   2  11      17.      84.     112. <
  -2   2  11    6292.    6630.     196. o
   0   2  11     230.     280.     154. <
   2   2  11    8971.    8616.     336. o
   4   2  11     441.     364.     266. <
   6   2  11    1366.     671.     462. <
 -19   3  11   13144.   14212.     657. o
 -17   3  11    2179.    2126.     238. o
 -15   3  11   63590.   64875.     825. o
 -13   3  11   25430.   25206.     364. o
 -11   3  11  101884.   97257.     825. o
  -9   3  11   12552.   12785.     210. o
  -7   3  11   81895.   86696.     727. o
  -5   3  11   27904.   26549.     308. o
  -3   3  11     719.     643.     126. o
  -1   3  11   35740.   35095.     490. o
   1   3  11    9684.   11498.     406. o
   3   3  11     167.     601.     238. <
   5   3  11   53424.   50706.    1063. o
   7   3  11  112617.  104363.    4448. o
 -20   4  11     969.     322.     573. <
 -18   4  11    2916.    2028.     322. o
 -16   4  11    1153.    1091.     196. o
 -14   4  11     620.     811.     154. o
 -12   4  11     344.     154.     140. <
 -10   4  11     617.     755.     112. o
  -8   4  11    2124.    1818.     126. o
  -6   4  11    1849.    2350.     126. o
  -4   4  11     637.     546.     112. o
  -2   4  11    1371.    1399.     168. o
   0   4  11    3561.    2770.     224. o
   2   4  11     552.     979.     224. o
   4   4  11       2.     -28.     322. <
   6   4  11      39.     112.     909. <
 -19   5  11    6349.    7889.     518. o
 -17   5  11   10249.    9819.     406. o
 -15   5  11   34362.   33752.     546. o
 -13   5  11   26878.   29039.     434. o
 -11   5  11   73859.   75002.     755. o
  -9   5  11   18583.   18450.     252. o
  -7   5  11   67008.   66498.     657. o
  -5   5  11   34690.   35627.     364. o
  -3   5  11    1763.    2084.     140. o
  -1   5  11    1555.    1665.     196. o
   1   5  11   28898.   29640.     615. o
   3   5  11   74232.   71114.    1091. o
   5   5  11     120.     629.     490. <
 -20   6  11     399.     -84.     769. <
 -18   6  11     738.      56.     308. <
 -16   6  11      58.     126.     210. <
 -14   6  11    4024.    3455.     196. o
 -12   6  11    4370.    4126.     182. o
 -10   6  11    1710.    1916.     140. o
  -8   6  11    4899.    4700.     154. o
  -6   6  11   12195.   13134.     238. o
  -4   6  11    2229.    2042.     126. o
  -2   6  11     127.      98.     140. <
   0   6  11     975.     406.     252. <
   2   6  11    3098.    3231.     294. o
   4   6  11     691.     881.     378. <
 -19   7  11    2078.     979.     671. <
 -17   7  11      61.    -126.     280. <
 -15   7  11     165.    -168.     196. <
 -13   7  11    1033.    1147.     182. o
 -11   7  11   19025.   18450.     322. o
  -9   7  11   20986.   19135.     308. o
  -7   7  11     590.     769.     126. o
  -5   7  11    1838.    1846.     126. o
  -3   7  11     140.     364.     154. <
  -1   7  11      70.     224.     196. <
   1   7  11    4056.    3665.     336. o
   3   7  11     954.    1245.     336. o
   5   7  11    9422.    5861.     560. o
 -18   8  11   11593.    8980.     643. o
 -16   8  11   17619.   17583.     420. o
 -14   8  11    2409.    2518.     224. o
 -12   8  11    1317.    1888.     168. o
 -10   8  11    3253.    3301.     210. o
  -8   8  11    5361.    5973.     196. o
  -6   8  11    2931.    3133.     168. o
  -4   8  11    1633.    1790.     182. o
  -2   8  11    1784.    2000.     196. o
   0   8  11    1911.    2280.     252. o
   2   8  11   11132.   11386.     504. o
   4   8  11       9.    -140.     671. <
 -17   9  11      53.    -154.     364. <
 -15   9  11   11497.   11120.     364. o
 -13   9  11    5743.    6141.     294. o
 -11   9  11   42984.   42509.     587. o
  -9   9  11    3414.    3469.     210. o
  -7   9  11    9986.    9470.     280. o
  -5   9  11    3243.    3399.     210. o
  -3   9  11    1985.    1874.     210. o
  -1   9  11   17358.   17037.     434. o
   1   9  11    3892.    4840.     448. o
   3   9  11    2582.    3469.     504. o
 -16  10  11     178.     406.     280. <
 -14  10  11    2100.    1707.     238. o
 -12  10  11    1336.    1665.     210. o
 -10  10  11      12.     210.     196. <
  -8  10  11     511.     518.     168. o
  -6  10  11     363.     308.     196. <
  -4  10  11     175.     126.     196. <
  -2  10  11     100.     196.     210. <
   0  10  11    3661.    3805.     336. o
   2  10  11    3632.    5203.     573. o
 -15  11  11   44446.   43782.     783. o
 -13  11  11   12553.   11288.     434. o
 -11  11  11   64549.   65533.     923. o
  -9  11  11    3075.    3329.     224. o
  -7  11  11   94345.   89088.    1133. o
  -5  11  11    4039.    3763.     294. o
  -3  11  11   21360.   22157.     504. o
  -1  11  11     167.     378.     294. <
   1  11  11   14887.   15652.     839. o
   3  11  11   66287.   62763.    2700. o
 -16  12  11     221.    -895.     657. <
 -14  12  11     190.     196.     280. <
 -12  12  11     132.     -56.     266. <
 -10  12  11     937.     755.     238. o
  -8  12  11    2589.    2252.     280. o
  -6  12  11    7371.    7260.     336. o
  -4  12  11    6070.    5455.     336. o
  -2  12  11    2222.    2672.     322. o
   0  12  11     299.     769.     448. <
   2  12  11     731.     727.     727. <
 -15  13  11   27793.   26675.    1133. o
 -13  13  11    1700.    2112.     364. o
 -11  13  11   51459.   44733.     741. o
  -9  13  11   17806.   16058.     490. o
  -7  13  11   28194.   27612.     601. o
  -5  13  11      41.    -196.     266. <
  -3  13  11     589.     168.     308. <
  -1  13  11    5508.    5399.     629. o
   1  13  11    6420.    8239.     895. o
 -14  14  11     327.    1581.     965. <
 -12  14  11      33.     252.     657. <
 -10  14  11    1040.     713.     448. <
  -8  14  11    2054.    1189.     378. o
  -6  14  11    2449.    1553.     336. o
  -4  14  11    1876.    2700.     406. o
  -2  14  11    1083.    1609.    1315. <
   0  14  11       6.     490.    1693. <
 -11  15  11      19.     238.    1035. <
  -9  15  11     404.    -518.     462. <
  -7  15  11    1282.     811.     434. <
  -5  15  11     551.    1273.     476. <
 -10  16  11      18.   -1245.    1874. <
  -8  16  11    1115.    -406.    1427. <
  -6  16  11    1360.     615.     727. <
  -4  16  11       1.    1469.    1483. <
 -20   0  12    4521.    1413.    1007. <
 -18   0  12   30354.   28507.    1203. o
 -16   0  12   26688.   30661.     699. o
 -14   0  12   18702.   18674.     504. o
 -12   0  12  159657.  165084.    2070. o
 -10   0  12   59231.   55490.     727. o
  -8   0  12   49078.   48356.     601. o
  -6   0  12     565.    1371.     224. o
  -4   0  12  136229.  140829.    1804. o
  -2   0  12    2809.    2937.     294. o
   0   0  12   27310.   23472.     909. o
   2   0  12     441.     601.     671. <
   4   0  12    2268.    3497.     825. o
 -19   1  12     194.     -28.     406. <
 -17   1  12       6.     126.     252. <
 -15   1  12     908.     839.     168. o
 -13   1  12     304.     392.     154. <
 -11   1  12     362.     210.     126. <
  -9   1  12     795.     839.     126. o
  -7   1  12     489.     406.     112. o
  -5   1  12      87.      56.     140. <
  -3   1  12     201.     266.     182. <
  -1   1  12     146.     518.     196. <
   1   1  12    3514.    3259.     294. o
   3   1  12     102.     336.     462. <
   5   1  12     936.     783.     839. <
 -20   2  12   19977.   17163.    1161. o
 -18   2  12     132.    -182.     280. <
 -16   2  12   11765.   12393.     448. o
 -14   2  12   14814.   12939.     294. o
 -12   2  12    6957.    7651.     210. o
 -10   2  12     294.     406.     168. <
  -8   2  12   65556.   69897.     601. o
  -6   2  12    3188.    3567.     168. o
  -4   2  12   80359.   80989.     853. o
  -2   2  12   19108.   19974.     448. o
   0   2  12       3.     238.     252. <
   2   2  12    3682.    2784.     364. o
   4   2  12     101.     -84.     685. <
 -19   3  12   10321.    8588.     573. o
 -17   3  12    2974.    3049.     294. o
 -15   3  12     604.     532.     196. <
 -13   3  12     773.     727.     182. o
 -11   3  12   10070.   10645.     252. o
  -9   3  12    3732.    3595.     140. o
  -7   3  12      52.     168.     126. <
  -5   3  12      11.      14.     140. <
  -3   3  12    1999.    1986.     224. o
  -1   3  12     165.     434.     266. <
   1   3  12    3000.    2672.     294. o
   3   3  12      12.     252.     448. <
 -20   4  12    5020.    3329.     881. o
 -18   4  12    1482.     671.     322. <
 -16   4  12    1495.    1287.     238. o
 -14   4  12    1677.    1846.     196. o
 -12   4  12    1032.     923.     182. o
 -10   4  12    1266.    1329.     140. o
  -8   4  12     306.       0.     140. <
  -6   4  12     616.     532.     140. o
  -4   4  12   22265.   24730.     476. o
  -2   4  12   12070.   11316.     434. o
   0   4  12    6517.    7302.     434. o
   2   4  12    1003.     769.     294. <
   4   4  12    1150.    2392.     937. <
 -19   5  12    1666.    1007.     587. <
 -17   5  12     833.     420.     266. <
 -15   5  12    1269.    1315.     238. o
 -13   5  12     319.     168.     182. <
 -11   5  12     469.     741.     182. o
  -9   5  12    4821.    4938.     196. o
  -7   5  12   12055.   12058.     266. o
  -5   5  12    7411.    6924.     252. o
  -3   5  12   10548.   10379.     364. o
  -1   5  12    3644.    3875.     308. o
   1   5  12    1947.    1846.     378. o
   3   5  12     256.     238.     629. <
 -20   6  12    1760.    2700.    2182. <
 -18   6  12   38152.   35823.    1091. o
 -16   6  12   23807.   23947.     518. o
 -14   6  12    4101.    3777.     224. o
 -12   6  12   49033.   47894.     587. o
 -10   6  12   42233.   43726.     546. o
  -8   6  12   24952.   23388.     378. o
  -6   6  12    5835.    5637.     224. o
  -4   6  12   39363.   39739.     629. o
  -2   6  12    4853.    5343.     294. o
   0   6  12    5474.    5749.     378. o
   2   6  12      84.    -196.     434. <
 -19   7  12    8124.    5931.    1511. o
 -17   7  12    5179.    4504.     392. o
 -15   7  12      13.    -308.     238. <
 -13   7  12     379.     406.     196. <
 -11   7  12    2390.    1972.     196. o
  -9   7  12     580.     573.     168. o
  -7   7  12      68.     210.     154. <
  -5   7  12      28.    -280.     182. <
  -3   7  12      44.     -42.     224. <
  -1   7  12      13.    -448.     294. <
   1   7  12     302.     252.     364. <
 -18   8  12      52.   -1049.    1287. <
 -16   8  12    7257.    8141.     364. o
 -14   8  12   23970.   22157.     504. o
 -12   8  12    6102.    4924.     252. o
 -10   8  12    1107.    1539.     210. o
  -8   8  12  110973.  116001.    1231. o
  -6   8  12   14204.   13079.     364. o
  -4   8  12   88865.   86752.    1161. o
  -2   8  12   25460.   26884.     699. o
   0   8  12    3183.    3805.     392. o
   2   8  12     930.       0.     853. <
 -17   9  12     971.    -280.     671. <
 -15   9  12    2421.    2322.     294. o
 -13   9  12     836.     601.     252. <
 -11   9  12     172.     434.     196. <
  -9   9  12     205.     392.     196. <
  -7   9  12      17.     126.     210. <
  -5   9  12     133.    -308.     210. <
  -3   9  12    3938.    4350.     350. o
  -1   9  12    1193.     909.     350. <
   1   9  12      26.    -923.     615. <
 -16  10  12    7554.    7833.     783. o
 -14  10  12    2374.    1944.     392. o
 -12  10  12   32793.   32172.     657. o
 -10  10  12    8002.    6826.     280. o
  -8  10  12   15652.   15638.     434. o
  -6  10  12    3184.    2951.     280. o
  -4  10  12    9746.   11764.     476. o
  -2  10  12     596.     587.     350. <
   0  10  12   26425.   23793.     825. o
   2  10  12    3498.    5609.    1301. o
 -15  11  12    7778.    7218.     629. o
 -13  11  12    5316.    5092.     434. o
 -11  11  12    2916.    2350.     252. o
  -9  11  12    5312.    4658.     336. o
  -7  11  12    4150.    3385.     336. o
  -5  11  12    1794.    2126.     350. o
  -3  11  12    7484.    6462.     434. o
  -1  11  12    1900.    2756.     490. o
   1  11  12    3380.    2728.     839. o
 -14  12  12    8147.    6812.     699. o
 -12  12  12    8207.    6350.     518. o
 -10  12  12    6927.    7064.     392. o
  -8  12  12     768.     252.     280. <
  -6  12  12     208.     350.     308. <
  -4  12  12     712.    -336.     420. <
  -2  12  12     856.    1595.     615. <
 -13  13  12    1485.    2392.    1147. <
 -11  13  12    4798.    3959.     518. o
  -9  13  12    1105.     993.     406. <
  -7  13  12     336.    -490.     448. <
  -5  13  12     221.     252.     699. <
  -3  13  12     361.    1343.    1371. <
 -12  14  12    3906.    3987.    1343. <
 -10  14  12      60.    -825.     755. <
  -8  14  12   54686.   47544.    1455. o
  -6  14  12    5415.    6994.     853. o
 -18   0  13     401.    1385.     755. <
 -16   0  13    5122.    5078.     420. o
 -14   0  13   15279.   17107.     560. o
 -12   0  13    8240.    8840.     364. o
 -10   0  13    1805.    1748.     238. o
  -8   0  13    1275.    1860.     252. o
  -6   0  13     430.     699.     266. <
  -4   0  13    2472.    2714.     308. o
  -2   0  13    2962.    2168.     476. o
   0   0  13     671.     504.     406. <
   2   0  13     250.     238.     909. <
 -19   1  13     177.    -937.     560. <
 -17   1  13    2732.    1343.     322. o
 -15   1  13     390.     448.     210. <
 -13   1  13     515.     504.     168. <
 -11   1  13    3297.    3035.     182. o
  -9   1  13     148.     112.     154. <
  -7   1  13    7220.    7246.     252. o
  -5   1  13   39812.   39725.     615. o
  -3   1  13    9696.    9302.     392. o
  -1   1  13   16256.   15778.     615. o
   1   1  13    3001.    2014.     476. o
   3   1  13     352.     364.    1315. <
 -18   2  13    3798.    2504.     476. o
 -16   2  13    1114.    1049.     280. o
 -14   2  13       6.     112.     182. <
 -12   2  13     165.      28.     168. <
 -10   2  13     944.     825.     154. o
  -8   2  13       9.       0.     168. <
  -6   2  13    1805.    1707.     196. o
  -4   2  13     169.     196.     210. <
  -2   2  13       9.    -210.     294. <
   0   2  13    4600.    3343.     392. o
   2   2  13    1014.     504.     797. <
 -19   3  13    5796.    2574.     881. <
 -17   3  13   19834.   17708.     560. o
 -15   3  13   17079.   15722.     434. o
 -13   3  13   48288.   52020.     671. o
 -11   3  13    4004.    4056.     196. o
  -9   3  13  110991.  116015.    1175. o
  -7   3  13   54926.   55084.     741. o
  -5   3  13    6555.    5315.     280. o
  -3   3  13     379.     224.     280. <
  -1   3  13  129051.  127415.    2588. o
   3   3  13    7999.    2658.    1007. <
 -18   4  13    1290.     601.     643. <
 -16   4  13    4236.    5036.     308. o
 -14   4  13    1654.    1245.     224. o
 -12   4  13    2988.    3455.     224. o
 -10   4  13    1184.    1063.     168. o
  -8   4  13    1915.    1930.     196. o
  -6   4  13      95.     -56.     196. <
  -4   4  13       4.     -98.     252. <
  -2   4  13       1.     392.     294. <
   0   4  13      23.    -462.     406. <
   2   4  13      82.    -266.     783. <
 -19   5  13    8947.    7260.    1483. o
 -17   5  13   27417.   28465.    1021. o
 -15   5  13    9439.   10071.     420. o
 -13   5  13    1139.     811.     196. o
 -11   5  13   21379.   19107.     364. o
  -9   5  13     494.     811.     182. o
  -7   5  13    3732.    3623.     238. o
  -5   5  13  124431.  124281.    1944. o
  -3   5  13   34831.   34158.     699. o
  -1   5  13   30679.   28535.     811. o
 -18   6  13     420.    -797.    1189. <
 -16   6  13    6458.    5637.     350. o
 -14   6  13    6988.    6336.     308. o
 -12   6  13    4405.    4658.     252. o
 -10   6  13     636.    1203.     210. o
  -8   6  13    1346.    1245.     196. o
  -6   6  13     551.     518.     252. <
  -4   6  13     546.     923.     266. o
  -2   6  13      18.     238.     364. <
   0   6  13    2115.    1665.     546. o
 -17   7  13   10437.   10491.     615. o
 -15   7  13     370.     126.     266. <
 -13   7  13    1399.    1609.     252. o
 -11   7  13    2548.    2126.     238. o
  -9   7  13    9053.    9680.     350. o
  -7   7  13   17385.   16086.     448. o
  -5   7  13      22.     546.     266. <
  -3   7  13     743.     587.     322. <
  -1   7  13    4748.    5161.     504. o
   1   7  13    1119.     699.    1315. <
 -16   8  13     944.     657.     420. <
 -14   8  13    1981.    1413.     280. o
 -12   8  13    1366.    1329.     238. o
 -10   8  13     113.     546.     224. <
  -8   8  13      28.      84.     224. <
  -6   8  13    4691.    4742.     308. o
  -4   8  13    3613.    3651.     336. o
  -2   8  13     376.     629.     420. <
   0   8  13    7568.    3679.     699. o
 -17   9  13    4275.     755.    1091. <
 -15   9  13    5179.    4756.     434. o
 -13   9  13   10850.   10994.     462. o
 -11   9  13    1484.    1539.     252. o
  -9   9  13   37850.   36606.     671. o
  -7   9  13   24799.   23933.     573. o
  -5   9  13      87.     182.     308. <
  -3   9  13    1967.    2770.     462. o
  -1   9  13   27357.   26227.     993. o
 -16  10  13    7384.    6518.    1133. o
 -14  10  13    6844.    7442.     546. o
 -12  10  13    5283.    3651.     406. o
 -10  10  13     476.     420.     322. <
  -8  10  13       2.     -14.     308. <
  -6  10  13     162.     532.     322. <
  -4  10  13     250.     601.     420. <
  -2  10  13    1473.    1483.     741. <
 -13  11  13      76.    -601.     587. <
 -11  11  13    5424.    4224.     601. o
  -9  11  13    2761.    2238.     518. o
  -7  11  13    3025.    2336.     504. o
  -5  11  13  117583.  117329.    3273. o
  -3  11  13   17116.   16799.    1091. o
 -12  12  13    8036.    8169.     923. o
 -10  12  13    4962.    4420.     643. o
  -8  12  13     213.   -1343.     713. <
  -6  12  13     516.    1567.    1273. <
  -4  12  13     809.    -336.    1623. <
 -11  13  13    4386.    1147.    1427. <
  -9  13  13   36659.   31542.    2308. o
  -7  13  13   21817.   19429.    2364. o
 -18   0  14   74959.   79171.    2532. o
 -16   0  14    4017.    3231.     587. o
 -14   0  14   49842.   45474.     811. o
 -12   0  14    5024.    5763.     364. o
 -10   0  14   11206.   12085.     476. o
  -8   0  14    3130.    3329.     364. o
  -6   0  14   50588.   52902.    1287. o
  -4   0  14   36954.   36228.    1804. o
  -2   0  14   10919.    9190.     741. o
 -19   1  14    1577.    2210.    1734. <
 -17   1  14      32.     336.     560. <
 -15   1  14       4.     308.     252. <
 -13   1  14      38.     336.     224. <
 -11   1  14     256.     601.     196. o
  -9   1  14     448.     601.     210. <
  -7   1  14    2651.    1776.     266. o
  -5   1  14    1686.    2210.     350. o
  -3   1  14       9.    -392.     364. <
  -1   1  14     122.   -1832.     825. <
 -18   2  14   20353.   17625.    1427. o
 -16   2  14    2558.    3021.     420. o
 -14   2  14    7583.    6658.     308. o
 -12   2  14   14412.   14617.     392. o
 -10   2  14   11311.   11414.     336. o
  -8   2  14      65.     196.     224. <
  -6   2  14    1038.     657.     238. <
  -4   2  14     472.     140.     378. <
  -2   2  14   50388.   20674.    1483. o
 -17   3  14    9275.    9484.    1049. o
 -15   3  14    1173.    1329.     294. o
 -13   3  14    1220.    1021.     224. o
 -11   3  14    3601.    3805.     238. o
  -9   3  14    5251.    5749.     280. o
  -7   3  14     368.     601.     266. <
  -5   3  14     464.     252.     378. <
  -3   3  14    4979.    4812.     895. o
  -1   3  14    1244.     853.     629. <
 -16   4  14    1431.    1147.     448. <
 -14   4  14    2308.    2965.     280. o
 -12   4  14    8068.    8798.     336. o
 -10   4  14    5142.    4546.     266. o
  -8   4  14    1823.    1790.     252. o
  -6   4  14      35.    -364.     322. <
  -4   4  14     213.    -126.     434. <
  -2   4  14    8280.    7945.    1063. o
   0   4  14    3122.    -336.    1077. <
 -17   5  14     213.    -881.     601. <
 -15   5  14     716.     769.     336. <
 -13   5  14    2759.    2881.     266. o
 -11   5  14    1603.    2056.     252. o
  -9   5  14      20.     420.     252. <
  -7   5  14    6581.    6742.     392. o
  -5   5  14    1349.    1651.     364. o
  -3   5  14    4695.    4070.     587. o
  -1   5  14    3201.    1385.     643. <
 -16   6  14    7038.    5693.     504. o
 -14   6  14   34762.   34186.     755. o
 -12   6  14   11275.   10938.     392. o
 -10   6  14   10189.   10701.     364. o
  -8   6  14     629.    1315.     350. o
  -6   6  14    8752.   10155.     490. o
  -4   6  14   21477.   19597.     783. o
  -2   6  14    3041.     434.     601. <
 -15   7  14     106.     182.     406. <
 -13   7  14    1638.    2126.     392. o
 -11   7  14    2159.    2308.     350. o
  -9   7  14    1987.    2014.     336. o
  -7   7  14     286.     322.     336. <
  -5   7  14     255.     -98.     364. <
  -3   7  14    3901.    4014.     741. o
  -1   7  14    1540.    2322.    1679. <
 -14   8  14   31393.   25500.     755. o
 -12   8  14   16773.   16897.     783. o
 -10   8  14   14663.   13302.     671. o
  -8   8  14    2553.    2322.     448. o
  -6   8  14     777.    -224.     462. <
  -4   8  14     297.     -14.     727. <
 -13   9  14    1105.    1553.     895. <
 -11   9  14    2890.    1595.    1049. <
  -9   9  14    8894.    8742.     839. o
  -7   9  14    2066.     -14.     587. <
  -5   9  14    1352.    1511.     853. <
  -3   9  14    1467.     294.    1511. <
 -12  10  14    2371.     881.    1189. <
 -10  10  14       0.     839.     965. <
  -8  10  14     808.    -448.     923. <
  -6  10  14   13492.   16687.    1930. o
 -11  11  14    7026.    6910.    1427. o
  -9  11  14    2015.    1581.    1147. <
 -16   0  15    5137.    4952.    1329. o
 -14   0  15   13332.   14379.     923. o
 -12   0  15    4744.    3035.     420. o
 -10   0  15     173.     504.     392. <
  -8   0  15    2580.    2923.     448. o
  -6   0  15    3219.    1944.     909. <
  -4   0  15     930.     476.     951. <
 -15   1  15     851.    1888.     643. <
 -13   1  15    2663.    2266.     308. o
 -11   1  15    4680.    3973.     294. o
  -9   1  15    7152.    7679.     364. o
  -7   1  15   12080.   11232.     560. o
  -5   1  15    3210.    2308.     657. o
  -3   1  15    7147.    3525.    1035. o
 -16   2  15     403.    1301.    1399. <
 -14   2  15      22.     392.     392. <
 -12   2  15     588.     811.     308. <
 -10   2  15    4336.    4602.     308. o
  -8   2  15    5341.    5399.     406. o
  -6   2  15     972.    1707.     573. <
  -4   2  15     623.    -657.     895. <
  -2   2  15     180.    -769.    1385. <
 -15   3  15   90528.   89452.    2350. o
 -13   3  15     976.    1217.     364. o
 -11   3  15   33621.   32648.     671. o
  -9   3  15   19710.   18939.     587. o
  -7   3  15   18331.   18058.     755. o
  -5   3  15    1506.     839.     923. <
  -3   3  15    2373.    2546.    1105. <
 -14   4  15     615.     783.     504. <
 -12   4  15     740.     895.     350. <
 -10   4  15     322.     294.     336. <
  -8   4  15     311.     168.     448. <
  -6   4  15       5.     168.     615. <
  -4   4  15     150.    -294.    1427. <
 -15   5  15   15220.   15862.    1021. o
 -13   5  15   27390.   27962.     979. o
 -11   5  15   39445.   38047.     867. o
  -9   5  15   22088.   20814.     839. o
  -7   5  15   34590.   32662.    1105. o
  -5   5  15     244.   -1455.     825. <
 -14   6  15    2242.    2979.     685. o
 -12   6  15    1443.     420.     755. <
 -10   6  15     453.     322.     573. <
  -8   6  15     168.    -336.     755. <
  -6   6  15    2212.    2224.     727. o
 -11   7  15    6218.    3455.    1091. o
  -9   7  15     517.    -308.     979. <
  -7   7  15     763.    1539.    1049. <
 -10   8  15    7635.    5469.    1245. o
  -8   8  15   10635.   14226.    2658. o
 -12   0  16   97364.   92207.    2616. o
 -10   0  16      21.    1832.     895. <
 -13   1  16    1392.    1133.     881. <
 -11   1  16     640.    1734.     755. <
  -9   1  16     132.     615.     937. <
 -12   2  16    2598.    2532.     657. o
 -10   2  16   24428.   20506.    2000. o
 -11   3  16     235.    -518.     867. <
